# Supplementary material for: HOX epimutations driven by maternal SMCHD1/LRIF1 haploinsufficiency trigger homeotic transformations in genetically wildtype offspring
Source: Nat Commun. 2022 Jun 23;13:3583. doi: 10.1038/s41467-022-31185-8 (PMC9226161; doi:10.1038/s41467-022-31185-8)
Supplement: Supplementary file 4 — Supplementary Data 1 [file 41467_2022_31185_MOESM4_ESM.xlsx]

## Sheet: Sheet1
Primers for in situ hybridisation
Probe	Forward	Reverse	Species
smchd1	GGTTCAAGACCATGGAGAATCTCAC	TGAATCCATTTTAAGAGGTTTGCGAC	zebrafish
ompb	CTGGGACGCCTGAACATCAT	GCTAAAAACGCCCAAGACCA	zebrafish
hoxb2a	CCGCTGTCCTGGAGTCATTT	GCTGGCTTTTGTCCGAACTG	zebrafish
hoxc10a	CCACTTTCAAAACCTTATTG	GGGTATTGGATTAAAGTCCG	zebrafish
lrif1	AACAGCCCCAAAACCTCTGT	AGTGAGACCGCATGTGCTAC	zebrafish
isl1	TCTGAAGGTGGTCCAGGCTC	aggctacttacgttgcgcac	zebrafish
qPCR primers
Transcript	Forward	Reverse	Species
smchd1	ACATGAGCTGGAGTTTCGGG	TTTCACCGCTGAGCCTTCTT	zebrafish
hoxa3a	ACCAGAAGGGGCTTGGAATG	GGAGAGGGTGAGTCGTAGGT	zebrafish
hoxa13b	GGCAATCACTAACGGGTGGA	CTCCATCGGTACCTGACACG	zebrafish
hoxb2a	TGGAGTCCCCGACAGAGATT	CCTGGGCCGACAAAGGTATT	zebrafish
hoxb7a	AGCAGAGGGGCTACCATCAA	GCCGTCTTGAAAGGTAACGG	zebrafish
hoxc8a	CTCTCCGAGCCTCATGTTCC	GCGTGTGAGGTATGGGTTGA	zebrafish
hoxc10a	CAGCCAACGCATTCCTGATG	AGAGAGGGGTGCCAACAATG	zebrafish
hoxc11a	AGTGGCACCACAGATCCAAC	GAAGGGTGGCTAGAGTTCGG	zebrafish
hoxc11b	GAAACCCGCTGATGTGAACTG	CTCACGCCAGTCTCTTTCTG	zebrafish
hoxd10a	ACTGAGGCGTCTGTTTCCAG	CTTCGCGGTTAACCAGTTGC	zebrafish
actin	GATCTTCACTCCCCTTGTTCA	GGCAGCGATTTCCTCATC	zebrafish
lrif1	GGCCTTCGTAAGGTGATCCA	TTGCTTTTGCCTTTTGGCCT	zebrafish
SMCHD1	TGCGTCATTCACCAAAGGTTG	AGATGCAGAAAGCAGGGCAT	human
HOXB5	AGACTCCGCAAATATTCCCCTG	GGTAGCGGTTGAAGTGGAACT	human
HOXB7	GCCGAGTTCCTTCAACATGCAC	GGTAGCGGGTGTAGGTCTGG	human
HOXC5	GAGGAGCGAGCTAAGAGCAG	GTCTGGTAGCGCGTGTAACT	human
HOXC8	CGTCTCCCAGCCTCATGTTT	CCAAGGTCTGATACCGGCTG	human
HOXC9	CAGCAAGCACAAAGAGGAGAAG	GTCTGGTACTTGGTGTAGGGG	human
HOXD8	ACGATAACTTACAGAGACAGCC	GTCTTCCTCTTCGTCTACCAGG	human
mir196a	TAGGTAGTTTCATGTTGTTGGG	From kit	zebrafish
mir196b	TAGGTAGTTTCAAGTTGTTGGG	From kit	zebrafish
mir196c	TAGGTAGTTTGATGTTGTTGGG	From kit	zebrafish
mir196d	TAGGTAGTTTTATGTTGTTGGG	From kit	zebrafish
Bisulfite sequencing primers
Locus	Forward	Reverse	Species
hoxc10a	TTGTTGAATAGATAAGAATAATAATTGTAA	CAACAAAACATACAAAATACAAAAC	zebrafish
hoxCa upstream	TATTTGATGATGATTGTTGATTTTAG	ACCAATTAAAACTATTTTCAAAAC	zebrafish
Genotyping primers
Gene	Forward	Reverse	Species
smchd1	TTGACTGTTAGTGAACTTGTGTAAAAATGG	ATACGTCGTCAGCACACAGATT	zebrafish
lrif1	AACTGGAGTCTACTACCAAGCA	TACAGGCAACGTTTGGACCG	zebrafish
smchd1 WT	gctgcagtcagttgaccagtc	cgggagcaggttacttacgc	mouse
smchd1 6nt	agtgaaggacagaatcctttgtaac	ccagctccaaaaggactgac	mouse
