# Supplementary material for: HOX epimutations driven by maternal SMCHD1/LRIF1 haploinsufficiency trigger homeotic transformations in genetically wildtype offspring
Source: Nat Commun. 2022 Jun 23;13:3583. doi: 10.1038/s41467-022-31185-8 (PMC9226161; doi:10.1038/s41467-022-31185-8)
Supplement: Supplementary file 5 — Supplementary Data 2 [file 41467_2022_31185_MOESM5_ESM.xlsx]

## Sheet: 4Cell
gene_id	baseMean	log2FoldChange	lfcSE	stat	pvalue	padj	zfin_id_symbol	gene_biotype	description
ENSDARG00000000001	548.159	-0.177011	0.126439	-1.39996	0.161524	0.428643	slc35a5	protein_coding	solute carrier family 35, member A5 [Source:ZFIN;Acc:ZDB-GENE-030616-55]
ENSDARG00000000002	27.2384	-0.870612	0.553866	-1.57188	0.115978	0.353439	ccdc80	protein_coding	coiled-coil domain containing 80 [Source:ZFIN;Acc:ZDB-GENE-030616-56]
ENSDARG00000000018	3284.76	-0.134501	0.0666031	-2.01944	0.0434417	0.192272	nrf1	protein_coding	nuclear respiratory factor 1 [Source:ZFIN;Acc:ZDB-GENE-001221-1]
ENSDARG00000000019	1176.06	-0.044152	0.091622	-0.481893	0.629882	0.844157	ube2h	protein_coding	ubiquitin-conjugating enzyme E2H (UBC8 homolog, yeast) [Source:ZFIN;Acc:ZDB-GENE-030616-67]
ENSDARG00000000068	1322.6	0.441721	0.0913257	4.83676	1.31973e-06	5.62571e-05	slc9a3r1	protein_coding	solute carrier family 9, subfamily A (NHE3, cation proton antiporter 3), member 3 regulator 1 [Source:ZFIN;Acc:ZDB-GENE-031006-7]
ENSDARG00000000069	1009.57	-0.115775	0.0918688	-1.26022	0.20759	0.492253	dap	protein_coding	death-associated protein [Source:ZFIN;Acc:ZDB-GENE-000511-3]
ENSDARG00000000086	1783.71	0.0754827	0.102589	0.735778	0.461866	0.734978	itsn1	protein_coding	intersectin 1 (SH3 domain protein) [Source:ZFIN;Acc:ZDB-GENE-030616-226]
ENSDARG00000000103	1454.92	-0.023285	0.164723	-0.141358	0.887587	0.959817	myh10	protein_coding	myosin, heavy chain 10, non-muscle [Source:ZFIN;Acc:ZDB-GENE-030616-162]
ENSDARG00000000142	102.332	0.0752945	0.26232	0.287033	0.774087	0.917578	tmem267	protein_coding	transmembrane protein 267 [Source:ZFIN;Acc:ZDB-GENE-030616-546]
ENSDARG00000000151	754.421	-0.124283	0.137778	-0.902053	0.367029	0.659329	thraa	protein_coding	thyroid hormone receptor alpha a [Source:ZFIN;Acc:ZDB-GENE-990415-263]
ENSDARG00000000161	158.982	0.723568	0.327102	2.21205	0.026963	0.1396	itsn2a	protein_coding	intersectin 2a [Source:ZFIN;Acc:ZDB-GENE-041014-84]
ENSDARG00000000175	143.849	3.27766	0.383977	8.53609	1.38843e-17	5.57758e-15	hoxb2a	protein_coding	homeobox B2a [Source:ZFIN;Acc:ZDB-GENE-990415-103]
ENSDARG00000000183	3127.03	0.0756792	0.145374	0.520581	0.602659	0.826619	ptpn4b	protein_coding	protein tyrosine phosphatase, non-receptor type 4b [Source:ZFIN;Acc:ZDB-GENE-030131-6259]
ENSDARG00000000189	1088.6	-0.240976	0.231579	-1.04058	0.298072	0.590709	sema6e	protein_coding	sema domain, transmembrane domain (TM), and cytoplasmic domain, (semaphorin) 6E [Source:ZFIN;Acc:ZDB-GENE-040724-119]
ENSDARG00000000212	19.8395	-0.148296	0.635069	-0.233512	0.815364	0.934771	krt97	protein_coding	keratin 97 [Source:ZFIN;Acc:ZDB-GENE-040718-78]
ENSDARG00000000229	294.178	0.337318	0.219118	1.53944	0.123697	0.366969	usp49	protein_coding	ubiquitin specific peptidase 49 [Source:ZFIN;Acc:ZDB-GENE-050208-484]
ENSDARG00000000324	842.485	-0.29376	0.106093	-2.76888	0.00562485	0.0454719	dcaf8	protein_coding	DDB1 and CUL4 associated factor 8 [Source:ZFIN;Acc:ZDB-GENE-070912-578]
ENSDARG00000000370	119.718	-0.57858	0.571112	-1.01308	0.311023	0.605786	triob	protein_coding	trio Rho guanine nucleotide exchange factor b [Source:ZFIN;Acc:ZDB-GENE-030616-399]
ENSDARG00000000394	3690.93	-0.0301474	0.0772068	-0.390475	0.696185	0.877989	matr3l1.1	protein_coding	matrin 3-like 1.1 [Source:ZFIN;Acc:ZDB-GENE-030616-40]
ENSDARG00000000423	512.487	0.350609	0.178994	1.95878	0.0501384	0.209926	si:ch73-314g15.3	protein_coding	si:ch73-314g15.3 [Source:ZFIN;Acc:ZDB-GENE-030616-19]
ENSDARG00000000442	5549.34	0.0100119	0.0909551	0.110075	0.91235	0.969945	slc39a13	protein_coding	solute carrier family 39 (zinc transporter), member 13 [Source:ZFIN;Acc:ZDB-GENE-030616-17]
ENSDARG00000000472	244.649	1.25257	0.50685	2.47129	0.0134625	0.0859132	cntn2	protein_coding	contactin 2 [Source:ZFIN;Acc:ZDB-GENE-990630-12]
ENSDARG00000000476	699.923	-0.321007	0.22567	-1.42246	0.154891	0.417369	pms1	protein_coding	PMS1 homolog 1, mismatch repair system component [Source:ZFIN;Acc:ZDB-GENE-030616-528]
ENSDARG00000000489	1212.13	-0.0308969	0.140697	-0.219599	0.826183	0.937765	upf3b	protein_coding	UPF3 regulator of nonsense transcripts homolog B (yeast) [Source:ZFIN;Acc:ZDB-GENE-040426-1630]
ENSDARG00000000529	1797.78	0.0604975	0.11648	0.519382	0.603494	0.827276	ofd1	protein_coding	oral-facial-digital syndrome 1 [Source:ZFIN;Acc:ZDB-GENE-030131-5427]
ENSDARG00000000540	1997.15	-0.124658	0.136972	-0.910093	0.362773	0.654789	asnsd1	protein_coding	asparagine synthetase domain containing 1 [Source:ZFIN;Acc:ZDB-GENE-030616-362]
ENSDARG00000000542	2174.36	0.0744316	0.171035	0.435184	0.663429	0.861381	gtf2e1	protein_coding	general transcription factor IIE, polypeptide 1, alpha [Source:ZFIN;Acc:ZDB-GENE-041210-221]
ENSDARG00000000551	337.519	1.65243	0.423272	3.90393	9.4642e-05	0.00201462	slc1a4	protein_coding	solute carrier family 1 (glutamate/neutral amino acid transporter), member 4 [Source:ZFIN;Acc:ZDB-GENE-030616-566]
ENSDARG00000000563	167.042	0.35758	0.272025	1.31451	0.188674	0.467305	ttn.1	protein_coding	titin, tandem duplicate 1 [Source:ZFIN;Acc:ZDB-GENE-030616-413]
ENSDARG00000000567	672.756	0.560371	0.153434	3.6522	0.000260002	0.00451102	znf281a	protein_coding	zinc finger protein 281a [Source:ZFIN;Acc:ZDB-GENE-131126-34]
ENSDARG00000000568	3094.49	-0.0699582	0.140237	-0.498857	0.61788	0.837359	ell	protein_coding	elongation factor RNA polymerase II [Source:ZFIN;Acc:ZDB-GENE-030131-3946]
ENSDARG00000000588	1902.69	0.353011	0.0859043	4.10936	3.96765e-05	0.000992989	grasp	protein_coding	GRP1 (general receptor for phosphoinositides 1)-associated scaffold protein [Source:ZFIN;Acc:ZDB-GENE-060312-30]
ENSDARG00000000631	4105.39	0.110757	0.10563	1.04854	0.29439	0.587842	ptpn4a	protein_coding	protein tyrosine phosphatase, non-receptor type 4a [Source:ZFIN;Acc:ZDB-GENE-030616-449]
ENSDARG00000000666	50.6315	-0.378292	0.5064	-0.747022	0.45505	0.730159	creg2	protein_coding	cellular repressor of E1A-stimulated genes 2 [Source:ZFIN;Acc:ZDB-GENE-041114-173]
ENSDARG00000000690	50.6416	0.0540078	0.52147	0.103568	0.917512	0.971652	sypl2b	protein_coding	synaptophysin-like 2b [Source:ZFIN;Acc:ZDB-GENE-050417-309]
ENSDARG00000000729	3468.26	0.0325357	0.101644	0.320094	0.748897	0.906198	daxx	protein_coding	death-domain associated protein [Source:ZFIN;Acc:ZDB-GENE-010110-3]
ENSDARG00000000730	978.124	-0.633448	0.233393	-2.71408	0.00664604	0.0514444	slc6a13	protein_coding	solute carrier family 6 (neurotransmitter transporter), member 13 [Source:ZFIN;Acc:ZDB-GENE-030616-629]
ENSDARG00000000747	821.536	0.195377	0.113098	1.7275	0.0840785	0.290465	lcmt2	protein_coding	leucine carboxyl methyltransferase 2 [Source:ZFIN;Acc:ZDB-GENE-110714-2]
ENSDARG00000000760	356.576	0.382321	0.198515	1.92591	0.054116	0.220331	znf511	protein_coding	zinc finger protein 511 [Source:ZFIN;Acc:ZDB-GENE-030616-621]
ENSDARG00000000779	972.823	-0.341526	0.14015	-2.43686	0.0148154	0.0914911	scfd1	protein_coding	sec1 family domain containing 1 [Source:ZFIN;Acc:ZDB-GENE-030116-3]
ENSDARG00000000796	794.382	-3.63487	0.147534	-24.6375	5.00967e-134	3.92432e-130	nr4a1	protein_coding	nuclear receptor subfamily 4, group A, member 1 [Source:ZFIN;Acc:ZDB-GENE-040704-11]
ENSDARG00000000830	539.378	0.130115	0.166688	0.780589	0.435044	0.714673	telo2	protein_coding	TEL2, telomere maintenance 2, homolog (S. cerevisiae) [Source:ZFIN;Acc:ZDB-GENE-061103-523]
ENSDARG00000000837	1582	0.233325	0.0752904	3.099	0.00194174	0.0211995	snx9a	protein_coding	sorting nexin 9a [Source:ZFIN;Acc:ZDB-GENE-030616-66]
ENSDARG00000000853	2911.95	-0.0463056	0.0819051	-0.565357	0.571831	0.809921	dstyk	protein_coding	dual serine/threonine and tyrosine protein kinase [Source:ZFIN;Acc:ZDB-GENE-040826-2]
ENSDARG00000000857	3390.63	-0.064769	0.0778177	-0.832317	0.40523	0.690681	mapk14a	protein_coding	mitogen-activated protein kinase 14a [Source:ZFIN;Acc:ZDB-GENE-010202-2]
ENSDARG00000000861	6004.63	0.077779	0.0942095	0.825596	0.409033	0.694487	scrib	protein_coding	scribbled planar cell polarity protein [Source:ZFIN;Acc:ZDB-GENE-030616-572]
ENSDARG00000000887	6740.02	-0.165925	0.11506	-1.44207	0.149281	0.408665	zgc:56699	protein_coding	zgc:56699 [Source:ZFIN;Acc:ZDB-GENE-040426-2099]
ENSDARG00000000906	252.257	0.148035	0.185376	0.798568	0.424541	0.706306	skap2	protein_coding	src kinase associated phosphoprotein 2 [Source:ZFIN;Acc:ZDB-GENE-030616-438]
ENSDARG00000000935	1191.43	-0.138443	0.16379	-0.845245	0.397974	0.684669	unk	protein_coding	unkempt family zinc finger [Source:ZFIN;Acc:ZDB-GENE-040426-707]
ENSDARG00000000943	19.576	1.17448	1.06412	1.10371	0.26972	0.563013	dzip1	protein_coding	DAZ interacting zinc finger protein 1 [Source:ZFIN;Acc:ZDB-GENE-040526-1]
ENSDARG00000000966	3304.12	-0.0256418	0.111693	-0.229574	0.818423	0.935846	ncor2	protein_coding	nuclear receptor corepressor 2 [Source:ZFIN;Acc:ZDB-GENE-030616-81]
ENSDARG00000001014	1182.57	-0.00582682	0.251809	-0.0231399	0.981539	0.992722	myh9b	protein_coding	myosin, heavy chain 9b, non-muscle [Source:ZFIN;Acc:ZDB-GENE-030131-998]
ENSDARG00000001015	230.889	-0.587148	0.292309	-2.00866	0.0445733	0.195624	znf384l	protein_coding	zinc finger protein 384 like [Source:ZFIN;Acc:ZDB-GENE-030616-498]
ENSDARG00000001057	1312.24	0.00258433	0.106763	0.0242063	0.980688	0.992722	bysl	protein_coding	bystin-like [Source:ZFIN;Acc:ZDB-GENE-040426-1287]
ENSDARG00000001127	10.6089	1.18049	1.01632	1.16153	0.245426	0.538829	slc17a6a	protein_coding	solute carrier family 17 (vesicular glutamate transporter), member 6a [Source:ZFIN;Acc:ZDB-GENE-050105-4]
ENSDARG00000001129	2634.96	-0.380785	0.127591	-2.98443	0.0028411	0.0278197	dicer1	protein_coding	dicer 1, ribonuclease type III [Source:ZFIN;Acc:ZDB-GENE-030131-3445]
ENSDARG00000001154	34.4076	0.626559	0.516591	1.21287	0.225179	0.514718	rimbp2	protein_coding	RIMS binding protein 2 [Source:ZFIN;Acc:ZDB-GENE-040724-96]
ENSDARG00000001162	3072.95	-0.439229	0.0794928	-5.52539	3.28751e-08	2.20109e-06	matr3l1.1	protein_coding	matrin 3-like 1.1 [Source:ZFIN;Acc:ZDB-GENE-030616-40]
ENSDARG00000001169	289.984	0.300234	0.166156	1.80694	0.0707721	0.260646	hsd17b8	protein_coding	hydroxysteroid (17-beta) dehydrogenase 8 [Source:ZFIN;Acc:ZDB-GENE-010110-1]
ENSDARG00000001210	1319.91	0.281552	0.125942	2.23557	0.0253798	0.13361	arl14ep	protein_coding	ADP-ribosylation factor-like 14 effector protein [Source:ZFIN;Acc:ZDB-GENE-060825-216]
ENSDARG00000001220	3177.07	-0.22887	0.0766507	-2.98589	0.00282756	0.0277217	mycbp2	protein_coding	MYC binding protein 2 [Source:ZFIN;Acc:ZDB-GENE-030616-132]
ENSDARG00000001234	52.9534	-0.540768	0.920304	-0.587597	0.556803	0.800401	map4k2	protein_coding	mitogen-activated protein kinase kinase kinase kinase 2 [Source:ZFIN;Acc:ZDB-GENE-030616-163]
ENSDARG00000001241	4640.11	-0.0697773	0.10719	-0.650966	0.515068	0.772802	puf60b	protein_coding	poly-U binding splicing factor b [Source:ZFIN;Acc:ZDB-GENE-040625-116]
ENSDARG00000001244	411.542	0.108872	0.154372	0.705255	0.480651	0.747951	srrm1	protein_coding	serine/arginine repetitive matrix 1 [Source:ZFIN;Acc:ZDB-GENE-040426-2789]
ENSDARG00000001249	992.848	0.098151	0.0994699	0.986741	0.32377	0.618824	pcgf1	protein_coding	polycomb group ring finger 1 [Source:ZFIN;Acc:ZDB-GENE-030616-605]
ENSDARG00000001259	26.649	0.0487356	0.595322	0.0818643	0.934755	0.977342	gas2a	protein_coding	growth arrest-specific 2a [Source:ZFIN;Acc:ZDB-GENE-091013-1]
ENSDARG00000001313	4688.07	-0.119092	0.0741152	-1.60685	0.108087	0.337667	g2e3	protein_coding	G2/M-phase specific E3 ubiquitin protein ligase [Source:ZFIN;Acc:ZDB-GENE-030616-400]
ENSDARG00000001414	210.201	1.16833	0.361967	3.22773	0.00124776	0.0152843	mctp2a	protein_coding	multiple C2 domains, transmembrane 2a [Source:ZFIN;Acc:ZDB-GENE-040724-63]
ENSDARG00000001431	53.4817	-1.94763	0.56264	-3.4616	0.000536972	0.00795155	actn3b	protein_coding	actinin alpha 3b [Source:ZFIN;Acc:ZDB-GENE-030131-2040]
ENSDARG00000001442	205.936	-1.28684	0.308375	-4.17299	3.00633e-05	0.000788948	inppl1b	protein_coding	inositol polyphosphate phosphatase-like 1b [Source:ZFIN;Acc:ZDB-GENE-030616-75]
ENSDARG00000001447	1938.18	-0.285995	0.175647	-1.62823	0.103475	0.329703	mier1b	protein_coding	mesoderm induction early response 1b, transcriptional regulator [Source:ZFIN;Acc:ZDB-GENE-070705-170]
ENSDARG00000001452	783.523	-0.323399	0.270089	-1.19738	0.23116	0.522671	adam8a	protein_coding	ADAM metallopeptidase domain 8a [Source:ZFIN;Acc:ZDB-GENE-030616-622]
ENSDARG00000001470	382.305	-0.493212	0.153902	-3.20472	0.00135194	0.0163433	mhc1zea	protein_coding	major histocompatibility complex class I ZEA [Source:ZFIN;Acc:ZDB-GENE-070705-176]
ENSDARG00000001498	17.1585	-2.0474	0.856094	-2.39156	0.0167768	0.0994667	skap1	protein_coding	src kinase associated phosphoprotein 1 [Source:ZFIN;Acc:ZDB-GENE-090721-1]
ENSDARG00000001549	1394.62	-0.057854	0.083942	-0.689214	0.490689	0.756209	sp3a	protein_coding	sp3a transcription factor [Source:ZFIN;Acc:ZDB-GENE-070410-111]
ENSDARG00000001557	1212.61	-0.0969466	0.116636	-0.831192	0.405865	0.691462	tomm34	protein_coding	translocase of outer mitochondrial membrane 34 [Source:ZFIN;Acc:ZDB-GENE-030131-2081]
ENSDARG00000001558	5470.58	0.0380568	0.0734907	0.517844	0.604567	0.828095	kifc1	protein_coding	kinesin family member C1 [Source:ZFIN;Acc:ZDB-GENE-000208-21]
ENSDARG00000001559	21.7111	-0.666072	0.551874	-1.20693	0.22746	0.518087	csmd2	protein_coding	CUB and Sushi multiple domains 2 [Source:ZFIN;Acc:ZDB-GENE-030616-39]
ENSDARG00000001578	792.863	0.209429	0.123187	1.7001	0.0891126	0.300501	echs1	protein_coding	enoyl CoA hydratase, short chain, 1, mitochondrial [Source:ZFIN;Acc:ZDB-GENE-030616-617]
ENSDARG00000001621	938.131	0.0862783	0.140027	0.616153	0.537793	0.787661	nfyal	protein_coding	nuclear transcription factor Y, alpha, like [Source:ZFIN;Acc:ZDB-GENE-040718-491]
ENSDARG00000001634	170.797	2.2521	0.70073	3.21393	0.00130932	0.0159016	kirrela	protein_coding	kin of IRRE like a [Source:ZFIN;Acc:ZDB-GENE-040426-2126]
ENSDARG00000001676	245.854	-0.17141	0.183474	-0.934247	0.350176	0.643964	gpm6bb	protein_coding	glycoprotein M6Bb [Source:ZFIN;Acc:ZDB-GENE-030710-10]
ENSDARG00000001686	11.8223	0.0052646	0.714426	0.007369	0.99412	0.997623	uckl1a	protein_coding	uridine-cytidine kinase 1-like 1a [Source:ZFIN;Acc:ZDB-GENE-040724-238]
ENSDARG00000001710	1539.31	-0.609718	0.311776	-1.95563	0.0505091	0.210975	flot1a	protein_coding	flotillin 1a [Source:ZFIN;Acc:ZDB-GENE-020430-1]
ENSDARG00000001721	24.017	-1.14185	0.741087	-1.54077	0.123372	0.366701	oc90	protein_coding	otoconin 90 [Source:ZFIN;Acc:ZDB-GENE-070912-300]
ENSDARG00000001729	2460.59	0.0652434	0.0872357	0.747898	0.454522	0.729984	strn3	protein_coding	striatin, calmodulin binding protein 3 [Source:ZFIN;Acc:ZDB-GENE-030616-405]
ENSDARG00000001733	745.823	0.0661425	0.176724	0.37427	0.708204	0.88371	gulp1a	protein_coding	GULP, engulfment adaptor PTB domain containing 1a [Source:ZFIN;Acc:ZDB-GENE-030616-21]
ENSDARG00000001734	1561.73	-0.0110853	0.0895276	-0.123819	0.901458	0.965168	fkbp8	protein_coding	FK506 binding protein 8 [Source:ZFIN;Acc:ZDB-GENE-040426-1849]
ENSDARG00000001754	2020.57	-0.0504663	0.25395	-0.198725	0.842478	0.943936	noc2l	protein_coding	NOC2-like nucleolar associated transcriptional repressor [Source:ZFIN;Acc:ZDB-GENE-000607-75]
ENSDARG00000001767	3108.21	-0.190368	0.100576	-1.89278	0.0583872	0.231115	slc29a2	protein_coding	solute carrier family 29 (equilibrative nucleoside transporter), member 2 [Source:ZFIN;Acc:ZDB-GENE-050220-15]
ENSDARG00000001769	2646.26	0.162317	0.114846	1.41335	0.157554	0.422032	ptpra	protein_coding	protein tyrosine phosphatase, receptor type, A [Source:ZFIN;Acc:ZDB-GENE-020107-1]
ENSDARG00000001776	124.885	-0.816488	0.274637	-2.97297	0.0029493	0.028505	stim2b	protein_coding	stromal interaction molecule 2b [Source:ZFIN;Acc:ZDB-GENE-120404-3]
ENSDARG00000001777	3156.83	-0.128901	0.0838883	-1.53658	0.124396	0.368275	nup155	protein_coding	nucleoporin 155 [Source:ZFIN;Acc:ZDB-GENE-040426-711]
ENSDARG00000001781	49.8166	1.29251	0.642817	2.0107	0.0443575	0.194991	tspan11	protein_coding	tetraspanin 11 [Source:ZFIN;Acc:ZDB-GENE-041210-93]
ENSDARG00000001788	2313.57	-0.0194076	0.0760481	-0.255202	0.798567	0.928162	atp5o	protein_coding	ATP synthase, H+ transporting, mitochondrial F1 complex, O subunit [Source:ZFIN;Acc:ZDB-GENE-050522-147]
ENSDARG00000001803	19.3924	0.414892	0.635218	0.653148	0.513661	0.772093	kcnh6a	protein_coding	potassium voltage-gated channel, subfamily H (eag-related), member 6a [Source:ZFIN;Acc:ZDB-GENE-040702-5]
ENSDARG00000001804	208.29	0.453488	0.282067	1.60773	0.107895	0.337268	zgc:112148	protein_coding	zgc:112148 [Source:ZFIN;Acc:ZDB-GENE-050417-235]
ENSDARG00000001817	86.4842	1.26522	0.358193	3.53222	0.000412083	0.00648203		protein_coding
ENSDARG00000001818	22.3683	1.28947	0.618217	2.08579	0.0369977	0.173338	c3b.2	protein_coding	complement component c3b, tandem duplicate 2 [Source:ZFIN;Acc:ZDB-GENE-030131-3063]
ENSDARG00000001825	40.7473	0.848795	0.671135	1.26472	0.205973	0.490051	cfap43	protein_coding	cilia and flagella associated protein 43 [Source:ZFIN;Acc:ZDB-GENE-080815-3]
ENSDARG00000001829	2444.42	0.125179	0.087276	1.43429	0.151489	0.412058	zgc:112982	protein_coding	zgc:112982 [Source:ZFIN;Acc:ZDB-GENE-050306-55]
ENSDARG00000001835	30.1165	-0.840109	0.596937	-1.40737	0.159318	0.424899	nalcn	protein_coding	sodium leak channel, non-selective [Source:ZFIN;Acc:ZDB-GENE-050410-12]
ENSDARG00000001857	2365.2	-0.0966107	0.134193	-0.719938	0.471563	0.741481	aff4	protein_coding	AF4/FMR2 family, member 4 [Source:ZFIN;Acc:ZDB-GENE-100910-5]
ENSDARG00000001859	10.494	0.653313	0.891145	0.733117	0.463487	0.735569	dbx1b	protein_coding	developing brain homeobox 1b [Source:ZFIN;Acc:ZDB-GENE-000128-11]
ENSDARG00000001870	170.847	0.379698	0.328638	1.15537	0.24794	0.541541	atp1a1a.4	protein_coding	ATPase, Na+/K+ transporting, alpha 1a polypeptide, tandem duplicate 4 [Source:ZFIN;Acc:ZDB-GENE-001212-4]
ENSDARG00000001873	1982.4	-0.123281	0.072883	-1.6915	0.0907423	0.304254	phgdh	protein_coding	phosphoglycerate dehydrogenase [Source:ZFIN;Acc:ZDB-GENE-030131-647]
ENSDARG00000001879	312.521	-0.862299	0.342904	-2.5147	0.0119134	0.0786878	nav2b	protein_coding	neuron navigator 2b [Source:ZFIN;Acc:ZDB-GENE-061207-13]
ENSDARG00000001880	1114.58	0.0950949	0.158776	0.598923	0.549224	0.7959	stx3a	protein_coding	syntaxin 3A [Source:ZFIN;Acc:ZDB-GENE-040426-1489]
ENSDARG00000001888	1097.33	0.227302	0.177164	1.283	0.199491	0.480318	ppm1ba	protein_coding	protein phosphatase, Mg2+/Mn2+ dependent, 1Ba [Source:ZFIN;Acc:ZDB-GENE-991102-16]
ENSDARG00000001889	23.8917	1.11755	0.609564	1.83337	0.066748	0.250958	tuba1a	protein_coding	tubulin, alpha 1a [Source:ZFIN;Acc:ZDB-GENE-090507-4]
ENSDARG00000001890	4497.69	0.0963597	0.0726597	1.32618	0.184781	0.462972	stt3b	protein_coding	STT3B, subunit of the oligosaccharyltransferase complex (catalytic) [Source:ZFIN;Acc:ZDB-GENE-030131-2638]
ENSDARG00000001891	10.7146	-0.124359	0.931313	-0.133531	0.893774	0.96305	syt14b	protein_coding	synaptotagmin XIVb [Source:ZFIN;Acc:ZDB-GENE-041014-36]
ENSDARG00000001897	1855.01	-0.0148236	0.126633	-0.11706	0.906813	0.967448	man2b1	protein_coding	mannosidase, alpha, class 2B, member 1 [Source:ZFIN;Acc:ZDB-GENE-050327-52]
ENSDARG00000001898	188.685	1.41739	0.507934	2.79049	0.00526285	0.0433052	manea	protein_coding	mannosidase, endo-alpha [Source:ZFIN;Acc:ZDB-GENE-040912-87]
ENSDARG00000001910	63.1236	0.0414506	0.315123	0.131538	0.89535	0.963407	rorab	protein_coding	RAR-related orphan receptor A, paralog b [Source:ZFIN;Acc:ZDB-GENE-040426-855]
ENSDARG00000001912	65.5459	0.388681	0.689786	0.563481	0.573108	0.810734	drd4-rs	protein_coding	dopamine receptor D4 related sequence [Source:ZFIN;Acc:ZDB-GENE-051113-172]
ENSDARG00000001929	632.453	-0.255554	0.172293	-1.48325	0.138007	0.389858	pink1	protein_coding	PTEN induced putative kinase 1 [Source:ZFIN;Acc:ZDB-GENE-041212-53]
ENSDARG00000001930	1805.98	-0.0208047	0.102459	-0.203053	0.839093	0.943289	klhl15	protein_coding	kelch-like family member 15 [Source:ZFIN;Acc:ZDB-GENE-040801-99]
ENSDARG00000001939	1462.34	-0.339671	0.144387	-2.3525	0.0186477	0.10745	b3gat3	protein_coding	beta-1,3-glucuronyltransferase 3 (glucuronosyltransferase I) [Source:ZFIN;Acc:ZDB-GENE-020419-3]
ENSDARG00000001940	6537.22	0.0569897	0.0905229	0.629561	0.528982	0.782879	dnajc1	protein_coding	DnaJ (Hsp40) homolog, subfamily C, member 1 [Source:ZFIN;Acc:ZDB-GENE-061103-529]
ENSDARG00000001953	39.577	0.247551	0.619945	0.399311	0.689664	0.874232	pfkfb3	protein_coding	6-phosphofructo-2-kinase/fructose-2,6-biphosphatase 3 [Source:ZFIN;Acc:ZDB-GENE-040426-2724]
ENSDARG00000001968	947.928	-0.0608044	0.114913	-0.529134	0.596713	0.82237	dock5	protein_coding	dedicator of cytokinesis 5 [Source:ZFIN;Acc:ZDB-GENE-080108-4]
ENSDARG00000001969	2813.69	0.079846	0.113683	0.702356	0.482457	0.749108	txlng	protein_coding	taxilin gamma [Source:ZFIN;Acc:ZDB-GENE-060616-122]
ENSDARG00000001975	13.3549	1.39692	0.722143	1.93441	0.0530622	0.217226	hsd11b2	protein_coding	hydroxysteroid (11-beta) dehydrogenase 2 [Source:ZFIN;Acc:ZDB-GENE-030131-6030]
ENSDARG00000001976	18.2335	1.60178	1.66153	0.964041	0.335025	0.629601	fkbp16	protein_coding	FK506 binding protein 16 [Source:ZFIN;Acc:ZDB-GENE-050208-116]
ENSDARG00000001999	121.028	1.79038	0.364982	4.90538	9.32477e-07	4.11524e-05	adamts18	protein_coding	ADAM metallopeptidase with thrombospondin type 1 motif, 18 [Source:ZFIN;Acc:ZDB-GENE-070815-1]
ENSDARG00000002002	216.046	0.116362	0.199956	0.581939	0.560608	0.803057	lmcd1	protein_coding	LIM and cysteine-rich domains 1 [Source:ZFIN;Acc:ZDB-GENE-040426-1067]
ENSDARG00000002006	233.409	0.360288	0.183432	1.96415	0.0495123	0.208387	rxrbb	protein_coding	retinoid x receptor, beta b [Source:ZFIN;Acc:ZDB-GENE-990415-242]
ENSDARG00000002013	1550.81	-0.0606139	0.0914056	-0.663131	0.507247	0.767819	grb10a	protein_coding	growth factor receptor-bound protein 10a [Source:ZFIN;Acc:ZDB-GENE-040822-32]
ENSDARG00000002016	3070.24	-0.154944	0.130317	-1.18898	0.234448	0.527139	ppil2	protein_coding	peptidylprolyl isomerase (cyclophilin)-like 2 [Source:ZFIN;Acc:ZDB-GENE-040426-1096]
ENSDARG00000002020	2063.03	-0.0182439	0.0816844	-0.223346	0.823266	0.936818	rictorb	protein_coding	RPTOR independent companion of MTOR, complex 2b [Source:ZFIN;Acc:ZDB-GENE-070810-5]
ENSDARG00000002021	1217.9	-0.253198	0.138463	-1.82863	0.0674548	0.252633	pygb	protein_coding	phosphorylase, glycogen; brain [Source:ZFIN;Acc:ZDB-GENE-040928-2]
ENSDARG00000002031	1622	-0.193642	0.0978563	-1.97884	0.0478335	0.204142	tox4a	protein_coding	TOX high mobility group box family member 4 a [Source:ZFIN;Acc:ZDB-GENE-070912-576]
ENSDARG00000002037	259.323	0.0762161	0.333215	0.22873	0.819079	0.935846	pfkfb2b	protein_coding	6-phosphofructo-2-kinase/fructose-2,6-biphosphatase 2b [Source:ZFIN;Acc:ZDB-GENE-120222-1]
ENSDARG00000002060	606.787	-0.157492	0.190864	-0.825153	0.409285	0.69469	brf2	protein_coding	BRF2, RNA polymerase III transcription initiation factor [Source:ZFIN;Acc:ZDB-GENE-040801-43]
ENSDARG00000002071	13.4427	0.140738	0.762216	0.184644	0.853508	0.947087	adss	protein_coding	adenylosuccinate synthase [Source:ZFIN;Acc:ZDB-GENE-050417-337]
ENSDARG00000002077	713.8	0.0679453	0.106693	0.636829	0.524236	0.780102	mnat1	protein_coding	MNAT CDK-activating kinase assembly factor 1 [Source:ZFIN;Acc:ZDB-GENE-041010-203]
ENSDARG00000002082	3884.6	-0.204954	0.0939318	-2.18195	0.0291133	0.147563	csnk2a1	protein_coding	casein kinase 2, alpha 1 polypeptide [Source:ZFIN;Acc:ZDB-GENE-990415-27]
ENSDARG00000002084	38.6294	0.681065	0.613617	1.10992	0.267034	0.559906	lamb2	protein_coding	laminin, beta 2 (laminin S) [Source:ZFIN;Acc:ZDB-GENE-081030-4]
ENSDARG00000002127	4303.24	0.00981582	0.082152	0.119484	0.904892	0.966698	stam	protein_coding	signal transducing adaptor molecule (SH3 domain and ITAM motif) 1 [Source:ZFIN;Acc:ZDB-GENE-031118-123]
ENSDARG00000002128	1809.89	0.101646	0.0996778	1.01975	0.307848	0.6019	cwf19l1	protein_coding	CWF19-like 1, cell cycle control [Source:ZFIN;Acc:ZDB-GENE-031204-5]
ENSDARG00000002131	137.707	-0.0139311	0.367543	-0.0379032	0.969765	0.989809	celf2	protein_coding	cugbp, Elav-like family member 2 [Source:ZFIN;Acc:ZDB-GENE-030826-35]
ENSDARG00000002165	77.5137	-3.77543	0.48175	-7.83691	4.61773e-15	1.13041e-12	psme1	protein_coding	proteasome activator subunit 1 [Source:ZFIN;Acc:ZDB-GENE-991110-17]
ENSDARG00000002167	201.119	0.166041	0.29384	0.565072	0.572025	0.81008	cacnb1	protein_coding	calcium channel, voltage-dependent, beta 1 subunit [Source:ZFIN;Acc:ZDB-GENE-040718-399]
ENSDARG00000002168	1224.59	0.0631325	0.116271	0.542976	0.587146	0.816874	tra2b	protein_coding	transformer 2 beta homolog (Drosophila) [Source:ZFIN;Acc:ZDB-GENE-040426-1094]
ENSDARG00000002174	465.533	-0.0797732	0.159999	-0.498586	0.618071	0.837389	itfg2	protein_coding	integrin alpha FG-GAP repeat containing 2 [Source:ZFIN;Acc:ZDB-GENE-041008-161]
ENSDARG00000002184	2735.39	-0.00340927	0.0678561	-0.0502426	0.959929	0.98579	igbp1	protein_coding	immunoglobulin (CD79A) binding protein 1 [Source:ZFIN;Acc:ZDB-GENE-040426-2928]
ENSDARG00000002190	1885.08	0.192544	0.112186	1.7163	0.0861076	0.294359	chmp2bb	protein_coding	charged multivesicular body protein 2Bb [Source:ZFIN;Acc:ZDB-GENE-040426-2539]
ENSDARG00000002197	2776.13	0.144054	0.142639	1.00992	0.312533	0.60751	pygl	protein_coding	phosphorylase, glycogen, liver [Source:ZFIN;Acc:ZDB-GENE-041205-1]
ENSDARG00000002210	295.288	-0.480175	0.24206	-1.9837	0.0472897	0.202483	stk25a	protein_coding	serine/threonine kinase 25a [Source:ZFIN;Acc:ZDB-GENE-041010-92]
ENSDARG00000002213	419.818	-0.235603	0.171172	-1.37641	0.168696	0.438812	invs	protein_coding	inversin [Source:ZFIN;Acc:ZDB-GENE-020507-2]
ENSDARG00000002215	2262.09	0.00982099	0.0913832	0.10747	0.914416	0.970804	rtca	protein_coding	RNA 3'-terminal phosphate cyclase [Source:ZFIN;Acc:ZDB-GENE-030131-9687]
ENSDARG00000002217	67.34	-1.40533	0.321329	-4.37349	1.22273e-05	0.000374151	scocb	protein_coding	short coiled-coil protein b [Source:ZFIN;Acc:ZDB-GENE-041010-41]
ENSDARG00000002220	1533.63	0.224837	0.139774	1.60858	0.107709	0.337226	zgc:103692	protein_coding	zgc:103692 [Source:ZFIN;Acc:ZDB-GENE-041010-15]
ENSDARG00000002231	217.283	0.413106	0.206102	2.00438	0.0450297	0.196843	plpp2a	protein_coding	phospholipid phosphatase 2a [Source:ZFIN;Acc:ZDB-GENE-140703-2]
ENSDARG00000002240	273.905	0.113713	0.196737	0.577996	0.563267	0.805134	psmb6	protein_coding	proteasome subunit beta 6 [Source:ZFIN;Acc:ZDB-GENE-990415-216]
ENSDARG00000002249	42.2676	-2.209	0.470475	-4.69525	2.66281e-06	0.000104296	tbxas1	protein_coding	thromboxane A synthase 1 (platelet) [Source:ZFIN;Acc:ZDB-GENE-030131-8805]
ENSDARG00000002255	67.5458	-0.0337061	0.534466	-0.0630651	0.949715	0.981671	epb41l3a	protein_coding	erythrocyte membrane protein band 4.1-like 3a [Source:ZFIN;Acc:ZDB-GENE-040822-8]
ENSDARG00000002264	261.7	0.158901	0.253424	0.627015	0.53065	0.783423	mrpl41	protein_coding	mitochondrial ribosomal protein L41 [Source:ZFIN;Acc:ZDB-GENE-050522-200]
ENSDARG00000002267	3127.29	-0.0290072	0.0756808	-0.383283	0.70151	0.880654	dcaf13	protein_coding	ddb1 and cul4 associated factor 13 [Source:ZFIN;Acc:ZDB-GENE-040426-703]
ENSDARG00000002271	11586.4	0.314007	0.132441	2.37092	0.0177439	0.103731	zfand5b	protein_coding	zinc finger, AN1-type domain 5b [Source:ZFIN;Acc:ZDB-GENE-040426-875]
ENSDARG00000002285	3466.72	-0.0346888	0.106114	-0.326901	0.743743	0.903483	mcoln1a	protein_coding	mucolipin 1a [Source:ZFIN;Acc:ZDB-GENE-040426-2704]
ENSDARG00000002293	66.457	-0.287472	0.347641	-0.826922	0.408282	0.693907	si:ch211-197g15.9	protein_coding	si:ch211-197g15.9 [Source:ZFIN;Acc:ZDB-GENE-050208-616]
ENSDARG00000002298	750.439	0.0767001	0.176794	0.433838	0.664406	0.861977	ankrd22	protein_coding	ankyrin repeat domain 22 [Source:ZFIN;Acc:ZDB-GENE-040426-1120]
ENSDARG00000002304	1605.61	-0.131818	0.109231	-1.20679	0.227513	0.518087	gins2	protein_coding	GINS complex subunit 2 [Source:ZFIN;Acc:ZDB-GENE-050419-19]
ENSDARG00000002305	4387.85	-0.0637519	0.124059	-0.513882	0.607334	0.829492	me3	protein_coding	malic enzyme 3, NADP(+)-dependent, mitochondrial [Source:ZFIN;Acc:ZDB-GENE-041111-294]
ENSDARG00000002330	932.071	-0.00868263	0.125396	-0.0692416	0.944797	0.980707	lhx8a	protein_coding	LIM homeobox 8a [Source:ZFIN;Acc:ZDB-GENE-031008-2]
ENSDARG00000002332	2074.71	0.249331	0.125341	1.98922	0.0466772	0.201141	frmd6	protein_coding	FERM domain containing 6 [Source:ZFIN;Acc:ZDB-GENE-050522-354]
ENSDARG00000002333	294.98	0.9007	0.19201	4.69091	2.71995e-06	0.000106268	fam102bb	protein_coding	family with sequence similarity 102, member B, b [Source:ZFIN;Acc:ZDB-GENE-041014-330]
ENSDARG00000002336	19.7338	0.690573	0.865129	0.798231	0.424737	0.706332	dlc	protein_coding	deltaC [Source:ZFIN;Acc:ZDB-GENE-000125-4]
ENSDARG00000002339	1201.73	-0.216525	0.141663	-1.52846	0.126399	0.371399	sgf29	protein_coding	SAGA complex associated factor 29 [Source:ZFIN;Acc:ZDB-GENE-041010-62]
ENSDARG00000002344	13178.6	-0.176709	0.126692	-1.39479	0.163078	0.430914	tubb4b	protein_coding	tubulin, beta 4B class IVb [Source:ZFIN;Acc:ZDB-GENE-030131-8625]
ENSDARG00000002347	3898.88	-1.14939	0.245994	-4.67242	2.97669e-06	0.00011515	cyp11a1	protein_coding	cytochrome P450, family 11, subfamily A, polypeptide 1 [Source:ZFIN;Acc:ZDB-GENE-010306-1]
ENSDARG00000002355	132.63	0.573888	0.248951	2.30522	0.0211541	0.117986	shpk	protein_coding	sedoheptulokinase [Source:ZFIN;Acc:ZDB-GENE-060526-357]
ENSDARG00000002362	528.278	0.22664	0.217631	1.04139	0.297692	0.590373	ubald1a	protein_coding	UBA-like domain containing 1a [Source:ZFIN;Acc:ZDB-GENE-040718-191]
ENSDARG00000002365	1202.47	-0.0506445	0.104104	-0.48648	0.626627	0.84262	cers5	protein_coding	ceramide synthase 5 [Source:ZFIN;Acc:ZDB-GENE-030131-1740]
ENSDARG00000002369	4238.75	0.435964	0.112689	3.86875	0.000109395	0.00227308	si:ch211-202a12.4	protein_coding	si:ch211-202a12.4 [Source:ZFIN;Acc:ZDB-GENE-030131-8486]
ENSDARG00000002377	2851.67	0.216117	0.0858788	2.51654	0.0118514	0.0783442	mief2	protein_coding	mitochondrial elongation factor 2 [Source:ZFIN;Acc:ZDB-GENE-060929-864]
ENSDARG00000002385	1099.56	-0.0320657	0.132312	-0.242349	0.80851	0.932344	atm	protein_coding	ATM serine/threonine kinase [Source:ZFIN;Acc:ZDB-GENE-040809-1]
ENSDARG00000002396	2844.04	0.126328	0.107184	1.17861	0.238554	0.531478	cry-dash	protein_coding	cryptochrome DASH [Source:ZFIN;Acc:ZDB-GENE-040617-2]
ENSDARG00000002401	1523.85	0.233503	0.0949622	2.4589	0.0139362	0.0881172	gale	protein_coding	UDP-galactose-4-epimerase [Source:ZFIN;Acc:ZDB-GENE-060421-6479]
ENSDARG00000002402	827.247	0.39608	0.221481	1.78833	0.0737235	0.267305	ercc3	protein_coding	excision repair cross-complementation group 3 [Source:ZFIN;Acc:ZDB-GENE-030131-3043]
ENSDARG00000002403	3960.78	-0.153373	0.0958902	-1.59947	0.109717	0.340796	nusap1	protein_coding	nucleolar and spindle associated protein 1 [Source:ZFIN;Acc:ZDB-GENE-030827-5]
ENSDARG00000002405	83.1551	-1.10182	0.627188	-1.75676	0.078959	0.279876	si:ch211-225b11.1	protein_coding	si:ch211-225b11.1 [Source:ZFIN;Acc:ZDB-GENE-060531-39]
ENSDARG00000002406	58.5545	-1.7905	0.49793	-3.59588	0.000323298	0.00536558	zmynd10	protein_coding	zinc finger, MYND-type containing 10 [Source:ZFIN;Acc:ZDB-GENE-040426-1218]
ENSDARG00000002411	53.595	2.56281	1.07553	2.38282	0.0171805	0.101343	pde4cb	protein_coding	phosphodiesterase 4C, cAMP-specific b [Source:ZFIN;Acc:ZDB-GENE-030131-4075]
ENSDARG00000002445	59.7461	2.26958	0.931432	2.43666	0.0148238	0.0915069	prdm1a	protein_coding	PR domain containing 1a, with ZNF domain [Source:ZFIN;Acc:ZDB-GENE-030131-2193]
ENSDARG00000002463	1173.09	-0.127407	0.138097	-0.922588	0.356222	0.64955	arhgef37	protein_coding	Rho guanine nucleotide exchange factor (GEF) 37 [Source:ZFIN;Acc:ZDB-GENE-100514-3]
ENSDARG00000002467	648.825	-0.0677904	0.136083	-0.498155	0.618375	0.837522	rdh14b	protein_coding	retinol dehydrogenase 14b (all-trans/9-cis/11-cis) [Source:ZFIN;Acc:ZDB-GENE-030131-6605]
ENSDARG00000002479	3887.16	-0.0223139	0.0622762	-0.358305	0.720115	0.890664	ercc6l	protein_coding	excision repair cross-complementation group 6-like [Source:ZFIN;Acc:ZDB-GENE-060531-56]
ENSDARG00000002487	526.419	-0.089625	0.344246	-0.260351	0.794593	0.926106	noc3l	protein_coding	NOC3-like DNA replication regulator [Source:ZFIN;Acc:ZDB-GENE-030131-9878]
ENSDARG00000002494	1105.44	0.2527	0.241695	1.04553	0.295777	0.588885	itgb6	protein_coding	integrin, beta 6 [Source:ZFIN;Acc:ZDB-GENE-100812-2]
ENSDARG00000002506	1479.52	-0.421764	0.144407	-2.92066	0.00349286	0.0323038	zgc:92818	protein_coding	zgc:92818 [Source:ZFIN;Acc:ZDB-GENE-040718-217]
ENSDARG00000002507	11.7256	-1.54332	0.802529	-1.92307	0.054471	0.221259	itga10	protein_coding	integrin, alpha 10 [Source:ZFIN;Acc:ZDB-GENE-100922-54]
ENSDARG00000002509	125.437	-0.201728	0.349332	-0.577467	0.563624	0.805134	zgc:153911	protein_coding	zgc:153911 [Source:ZFIN;Acc:ZDB-GENE-061013-174]
ENSDARG00000002510	39.6238	-1.21043	0.734515	-1.64792	0.0993682	0.322359	dmbx1b	protein_coding	diencephalon/mesencephalon homeobox 1b [Source:ZFIN;Acc:ZDB-GENE-050417-97]
ENSDARG00000002523	1504.48	-0.141153	0.0949132	-1.48718	0.136966	0.388135	hsdl2	protein_coding	hydroxysteroid dehydrogenase like 2 [Source:ZFIN;Acc:ZDB-GENE-030131-1066]
ENSDARG00000002536	3686.44	0.200602	0.0830547	2.4153	0.0157222	0.0951773	tm9sf4	protein_coding	transmembrane 9 superfamily protein member 4 [Source:ZFIN;Acc:ZDB-GENE-040426-1575]
ENSDARG00000002538	1331.55	0.427459	0.222446	1.92163	0.0546518	0.221764	smu1a	protein_coding	smu-1 suppressor of mec-8 and unc-52 homolog a (C. elegans) [Source:ZFIN;Acc:ZDB-GENE-040426-916]
ENSDARG00000002546	213.755	0.459709	0.455188	1.00993	0.312528	0.60751	rundc3ab	protein_coding	RUN domain containing 3Ab [Source:ZFIN;Acc:ZDB-GENE-040426-842]
ENSDARG00000002549	853.603	-0.491978	0.184477	-2.66688	0.00765598	0.057418	eif3eb	protein_coding	eukaryotic translation initiation factor 3, subunit E, b [Source:ZFIN;Acc:ZDB-GENE-050208-283]
ENSDARG00000002552	7472.92	0.0763061	0.0705526	1.08155	0.279453	0.57371	mapkapk2a	protein_coding	mitogen-activated protein kinase-activated protein kinase 2a [Source:ZFIN;Acc:ZDB-GENE-030131-5532]
ENSDARG00000002564	22.4411	0.0413715	0.636075	0.0650419	0.948141	0.981467	syngr1a	protein_coding	synaptogyrin 1a [Source:ZFIN;Acc:ZDB-GENE-041010-169]
ENSDARG00000002571	988.656	-0.179382	0.115003	-1.55981	0.118806	0.358002	tmod2	protein_coding	tropomodulin 2 [Source:ZFIN;Acc:ZDB-GENE-040912-185]
ENSDARG00000002587	13.5257	-1.49146	0.839986	-1.77558	0.0758027	0.272136	dpysl3	protein_coding	dihydropyrimidinase-like 3 [Source:ZFIN;Acc:ZDB-GENE-050720-2]
ENSDARG00000002589	10.6005	0.226559	0.765646	0.295905	0.767303	0.914212	mylpfb	protein_coding	myosin light chain, phosphorylatable, fast skeletal muscle b [Source:ZFIN;Acc:ZDB-GENE-040912-115]
ENSDARG00000002591	4131.05	0.0242093	0.0804867	0.300786	0.763578	0.913065	ruvbl1	protein_coding	RuvB-like AAA ATPase 1 [Source:ZFIN;Acc:ZDB-GENE-030109-2]
ENSDARG00000002597	3739.48	-0.177572	0.122758	-1.44651	0.148033	0.406662	pabpc1l	protein_coding	poly(A) binding protein, cytoplasmic 1-like [Source:ZFIN;Acc:ZDB-GENE-030131-5836]
ENSDARG00000002607	10.0953	0.0147636	0.867881	0.0170111	0.986428	0.994361	unm_sa1614	protein_coding	un-named sa1614 [Source:ZFIN;Acc:ZDB-GENE-120411-1]
ENSDARG00000002609	327.158	0.45167	0.252317	1.79009	0.0734399	0.266618	rnf145a	protein_coding	ring finger protein 145a [Source:ZFIN;Acc:ZDB-GENE-111012-3]
ENSDARG00000002613	1101.91	0.0296634	0.151607	0.19566	0.844876	0.9446	rpa3	protein_coding	replication protein A3 [Source:ZFIN;Acc:ZDB-GENE-040426-977]
ENSDARG00000002632	168.074	0.139603	0.293894	0.475013	0.634778	0.847254	anxa11b	protein_coding	annexin A11b [Source:ZFIN;Acc:ZDB-GENE-030707-5]
ENSDARG00000002634	11.394	0.175862	0.752636	0.233661	0.815248	0.934755	b4galt1	protein_coding	UDP-Gal:betaGlcNAc beta 1,4- galactosyltransferase, polypeptide 1 [Source:ZFIN;Acc:ZDB-GENE-050417-236]
ENSDARG00000002642	428.973	-0.364253	0.1682	-2.16559	0.0303427	0.152003	sh3gl1b	protein_coding	SH3-domain GRB2-like 1b [Source:ZFIN;Acc:ZDB-GENE-031001-6]
ENSDARG00000002656	500.863	-0.0791262	0.228715	-0.34596	0.729373	0.895188	stxbp5a	protein_coding	syntaxin binding protein 5a (tomosyn) [Source:ZFIN;Acc:ZDB-GENE-041001-161]
ENSDARG00000002659	4558.75	0.0389784	0.145812	0.267319	0.789224	0.92364	mapre1b	protein_coding	microtubule-associated protein, RP/EB family, member 1b [Source:ZFIN;Acc:ZDB-GENE-040426-2256]
ENSDARG00000002663	298.083	0.0700928	0.273726	0.256069	0.797897	0.928053	optn	protein_coding	optineurin [Source:ZFIN;Acc:ZDB-GENE-030131-8103]
ENSDARG00000002666	131.843	-0.775897	0.650173	-1.19337	0.232725	0.525298	kcnj1b	protein_coding	potassium inwardly-rectifying channel, subfamily J, member 1b [Source:ZFIN;Acc:ZDB-GENE-070620-9]
ENSDARG00000002670	1037.58	-0.0506219	0.126676	-0.399616	0.68944	0.874116	zgc:113944	protein_coding	zgc:113944 [Source:ZFIN;Acc:ZDB-GENE-050913-155]
ENSDARG00000002682	542.203	0.164883	0.187027	0.881601	0.377992	0.66991	tbcela	protein_coding	tubulin folding cofactor E-like a [Source:ZFIN;Acc:ZDB-GENE-040426-1719]
ENSDARG00000002685	1546.05	-0.0409773	0.120758	-0.339335	0.734357	0.898982	fam113	protein_coding	family with sequence similarity 113 [Source:ZFIN;Acc:ZDB-GENE-041212-23]
ENSDARG00000002690	309.668	0.0621235	0.279517	0.222253	0.824117	0.937113	rabif	protein_coding	RAB interacting factor [Source:ZFIN;Acc:ZDB-GENE-040718-216]
ENSDARG00000002710	19111.5	-0.0684356	0.0948543	-0.721481	0.470614	0.740867	ncl	protein_coding	nucleolin [Source:ZFIN;Acc:ZDB-GENE-030131-6986]
ENSDARG00000002720	2249.51	-0.0823694	0.0821782	-1.00233	0.316185	0.610711	utp15	protein_coding	utp15, U3 small nucleolar ribonucleoprotein, homolog [Source:ZFIN;Acc:ZDB-GENE-030131-3831]
ENSDARG00000002731	765.405	0.0916966	0.13023	0.704112	0.481363	0.748314	sdc2	protein_coding	syndecan 2 [Source:ZFIN;Acc:ZDB-GENE-021206-3]
ENSDARG00000002745	2299.33	-0.132807	0.15308	-0.867566	0.385632	0.676258	tdh	protein_coding	L-threonine dehydrogenase [Source:ZFIN;Acc:ZDB-GENE-040426-2379]
ENSDARG00000002748	582.614	0.360801	0.133997	2.69261	0.00708947	0.0539681	sema6d	protein_coding	sema domain, transmembrane domain (TM), and cytoplasmic domain, (semaphorin) 6D [Source:ZFIN;Acc:ZDB-GENE-040426-1933]
ENSDARG00000002750	717.899	-0.416591	0.20924	-1.99097	0.0464841	0.200735	phf20a	protein_coding	PHD finger protein 20, a [Source:ZFIN;Acc:ZDB-GENE-070912-270]
ENSDARG00000002754	64.4325	-0.25825	0.549591	-0.469895	0.63843	0.848913	pdcd2l	protein_coding	programmed cell death 2-like [Source:ZFIN;Acc:ZDB-GENE-040426-967]
ENSDARG00000002758	973.01	0.12091	0.144599	0.836172	0.403058	0.689078	dedd1	protein_coding	death effector domain-containing 1 [Source:ZFIN;Acc:ZDB-GENE-000616-2]
ENSDARG00000002760	55.6398	-1.47781	0.378401	-3.9054	9.40698e-05	0.00200878	gdf5	protein_coding	growth differentiation factor 5 [Source:ZFIN;Acc:ZDB-GENE-990415-39]
ENSDARG00000002779	61.9344	-0.653943	0.669064	-0.977399	0.328371	0.623134	pdx1	protein_coding	pancreatic and duodenal homeobox 1 [Source:ZFIN;Acc:ZDB-GENE-990415-122]
ENSDARG00000002787	2015.67	0.0858796	0.110605	0.776453	0.437481	0.716573	tle3a	protein_coding	transducin-like enhancer of split 3a [Source:ZFIN;Acc:ZDB-GENE-990415-86]
ENSDARG00000002790	1709.58	-0.0695552	0.103458	-0.672306	0.501389	0.764204	ap2m1a	protein_coding	adaptor-related protein complex 2, mu 1 subunit, a [Source:ZFIN;Acc:ZDB-GENE-030131-9784]
ENSDARG00000002791	8672.74	-0.0688891	0.0779226	-0.884071	0.376658	0.66815	atp1a1a.1	protein_coding	ATPase, Na+/K+ transporting, alpha 1a polypeptide, tandem duplicate 1 [Source:ZFIN;Acc:ZDB-GENE-001212-1]
ENSDARG00000002792	4468.49	-0.00881177	0.0743796	-0.11847	0.905695	0.966964	arcn1a	protein_coding	archain 1a [Source:ZFIN;Acc:ZDB-GENE-021031-2]
ENSDARG00000002798	791.831	-0.278671	0.1326	-2.10159	0.0355889	0.168604	cog8	protein_coding	component of oligomeric golgi complex 8 [Source:ZFIN;Acc:ZDB-GENE-050320-74]
ENSDARG00000002816	11.494	0.251697	0.733444	0.343172	0.731469	0.89643	rasgrf2b	protein_coding	Ras protein-specific guanine nucleotide-releasing factor 2b [Source:ZFIN;Acc:ZDB-GENE-060504-1]
ENSDARG00000002826	2650.36	-0.0460217	0.0813132	-0.565981	0.571407	0.809921	cep57l1	protein_coding	centrosomal protein 57, like 1 [Source:ZFIN;Acc:ZDB-GENE-040808-27]
ENSDARG00000002830	1422.73	0.0330319	0.0875081	0.377473	0.705822	0.882848	trmt2a	protein_coding	tRNA methyltransferase 2 homolog A [Source:ZFIN;Acc:ZDB-GENE-030131-6876]
ENSDARG00000002831	59.4528	-1.5553	0.863088	-1.80201	0.0715434	0.261868	col4a4	protein_coding	collagen, type IV, alpha 4 [Source:ZFIN;Acc:ZDB-GENE-101001-1]
ENSDARG00000002840	244.345	0.316203	0.66634	0.474537	0.635117	0.847348	si:dkey-28b4.8	protein_coding	si:dkey-28b4.8 [Source:ZFIN;Acc:ZDB-GENE-090501-2]
ENSDARG00000002847	144.707	-3.61484	0.370845	-9.74756	1.8895e-22	1.05725e-19	fndc1	protein_coding	fibronectin type III domain containing 1 [Source:ZFIN;Acc:ZDB-GENE-041210-332]
ENSDARG00000002872	317.181	0.115254	0.376855	0.305832	0.759733	0.911636	zgc:113210	protein_coding	zgc:113210 [Source:ZFIN;Acc:ZDB-GENE-050320-83]
ENSDARG00000002877	1851.26	-0.129022	0.0892252	-1.44603	0.14817	0.406872	reps1	protein_coding	RALBP1 associated Eps domain containing 1 [Source:ZFIN;Acc:ZDB-GENE-030131-9536]
ENSDARG00000002880	1433.98	-0.183116	0.131505	-1.39246	0.163783	0.431911	vps50	protein_coding	VPS50 EARP/GARPII complex subunit [Source:ZFIN;Acc:ZDB-GENE-060503-325]
ENSDARG00000002894	1320.23	0.118056	0.0889229	1.32762	0.184303	0.462367	aven	protein_coding	apoptosis, caspase activation inhibitor [Source:ZFIN;Acc:ZDB-GENE-041001-171]
ENSDARG00000002897	113.581	0.250371	0.514367	0.486754	0.626432	0.84262	si:ch211-160o17.2	protein_coding	si:ch211-160o17.2 [Source:ZFIN;Acc:ZDB-GENE-141219-3]
ENSDARG00000002909	4568.65	0.0271111	0.0936394	0.289526	0.772179	0.916703	tjp3	protein_coding	tight junction protein 3 [Source:ZFIN;Acc:ZDB-GENE-030828-10]
ENSDARG00000002912	3661.69	0.0921595	0.1264	0.729108	0.465936	0.737091	adipor1a	protein_coding	adiponectin receptor 1a [Source:ZFIN;Acc:ZDB-GENE-040718-169]
ENSDARG00000002916	2314.39	-0.00158227	0.109113	-0.0145012	0.98843	0.995035	sec31b	protein_coding	SEC31 homolog B, COPII coat complex component [Source:ZFIN;Acc:ZDB-GENE-060418-2]
ENSDARG00000002933	26.8094	0.688051	0.68832	0.999609	0.3175	0.612443	gbx2	protein_coding	gastrulation brain homeobox 2 [Source:ZFIN;Acc:ZDB-GENE-020509-2]
ENSDARG00000002937	99.3564	-0.304923	0.368774	-0.826856	0.408319	0.693907	meis1a	protein_coding	Meis homeobox 1 a [Source:ZFIN;Acc:ZDB-GENE-020122-3]
ENSDARG00000002945	85.242	-0.850627	0.681418	-1.24832	0.211914	0.497236	bgnb	protein_coding	biglycan b [Source:ZFIN;Acc:ZDB-GENE-040426-21]
ENSDARG00000002947	359.744	0.0271152	0.145686	0.18612	0.85235	0.946954	abcd3b	protein_coding	ATP-binding cassette, sub-family D (ALD), member 3b [Source:ZFIN;Acc:ZDB-GENE-050517-29]
ENSDARG00000002949	3045.47	-0.093726	0.118137	-0.793366	0.427564	0.708693	ppp6c	protein_coding	protein phosphatase 6, catalytic subunit [Source:ZFIN;Acc:ZDB-GENE-040426-949]
ENSDARG00000002952	143.347	-2.99733	0.771328	-3.88594	0.000101935	0.00214672	smo	protein_coding	smoothened, frizzled class receptor [Source:ZFIN;Acc:ZDB-GENE-980526-89]
ENSDARG00000002956	16.614	-1.71445	1.31098	-1.30777	0.190953	0.470238	si:dkey-32n7.4	protein_coding	si:dkey-32n7.4 [Source:ZFIN;Acc:ZDB-GENE-110411-175]
ENSDARG00000002967	734.49	-0.186463	0.167225	-1.11504	0.264831	0.55759	pdap1b	protein_coding	pdgfa associated protein 1b [Source:ZFIN;Acc:ZDB-GENE-040426-942]
ENSDARG00000002970	2515.46	-0.0724621	0.102125	-0.709543	0.477988	0.745954	ss18	protein_coding	synovial sarcoma translocation, chromosome 18 (H. sapiens) [Source:ZFIN;Acc:ZDB-GENE-030131-4867]
ENSDARG00000002971	423.928	-0.170135	0.166636	-1.021	0.307256	0.601289	phc1	protein_coding	polyhomeotic homolog 1 [Source:ZFIN;Acc:ZDB-GENE-081022-39]
ENSDARG00000002986	10.013	0.212272	1.14392	0.185565	0.852786	0.947087	gda	protein_coding	guanine deaminase [Source:ZFIN;Acc:ZDB-GENE-050522-434]
ENSDARG00000002991	1905.34	0.260037	0.0945277	2.75091	0.005943	0.0474967	cep135	protein_coding	centrosomal protein 135 [Source:ZFIN;Acc:ZDB-GENE-041210-325]
ENSDARG00000002994	3375.44	0.0292654	0.0872201	0.335535	0.737221	0.900237	itpkca	protein_coding	inositol-trisphosphate 3-kinase Ca [Source:ZFIN;Acc:ZDB-GENE-030131-6009]
ENSDARG00000003008	148.424	-0.356537	0.332878	-1.07108	0.284135	0.577748	prkcea	protein_coding	protein kinase C, epsilon a [Source:ZFIN;Acc:ZDB-GENE-030131-8191]
ENSDARG00000003017	3312.44	-0.0361779	0.0671152	-0.539042	0.589858	0.818412	ube2al	protein_coding	ubiquitin conjugating enzyme E2 A, like [Source:ZFIN;Acc:ZDB-GENE-030131-4195]
ENSDARG00000003021	728.561	-0.443438	0.159908	-2.77309	0.00555274	0.0451921	hdac8	protein_coding	histone deacetylase 8 [Source:ZFIN;Acc:ZDB-GENE-040426-2772]
ENSDARG00000003022	15.9728	-0.205193	0.623105	-0.329308	0.741923	0.902097	limk1b	protein_coding	LIM domain kinase 1b [Source:ZFIN;Acc:ZDB-GENE-110411-106]
ENSDARG00000003027	1836.79	-0.10268	0.16407	-0.625828	0.531428	0.783875	scnm1	protein_coding	sodium channel modifier 1 [Source:ZFIN;Acc:ZDB-GENE-030131-415]
ENSDARG00000003032	2316.22	0.125659	0.117776	1.06693	0.286003	0.57944	eif4a1b	protein_coding	eukaryotic translation initiation factor 4A1B [Source:ZFIN;Acc:ZDB-GENE-040120-6]
ENSDARG00000003035	10165.8	0.202264	0.127318	1.58865	0.11214	0.345446	hspa9	protein_coding	heat shock protein 9 [Source:ZFIN;Acc:ZDB-GENE-030828-12]
ENSDARG00000003041	137.393	0.656758	0.288687	2.27499	0.0229068	0.124611		protein_coding
ENSDARG00000003046	143.824	2.28774	0.427008	5.35762	8.43272e-08	5.01835e-06	sorbs2a	protein_coding	sorbin and SH3 domain containing 2a [Source:ZFIN;Acc:ZDB-GENE-070308-2]
ENSDARG00000003058	623.091	0.0566795	0.145318	0.390037	0.696509	0.878246	fgfr1op	protein_coding	FGFR1 oncogene partner [Source:ZFIN;Acc:ZDB-GENE-090417-1]
ENSDARG00000003061	143.447	-0.338457	0.358943	-0.942927	0.345718	0.640173	cd276	protein_coding	CD276 molecule [Source:ZFIN;Acc:ZDB-GENE-070112-452]
ENSDARG00000003068	1281.84	0.129954	0.091843	1.41496	0.157079	0.421065	gorasp1a	protein_coding	golgi reassembly stacking protein 1a [Source:ZFIN;Acc:ZDB-GENE-030826-23]
ENSDARG00000003069	2834.18	0.0109301	0.0833558	0.131126	0.895676	0.963407	btbd7	protein_coding	BTB (POZ) domain containing 7 [Source:ZFIN;Acc:ZDB-GENE-030131-4477]
ENSDARG00000003084	538.624	1.29708	0.250126	5.18572	2.15186e-07	1.12004e-05	spire2	protein_coding	spire-type actin nucleation factor 2 [Source:ZFIN;Acc:ZDB-GENE-041114-29]
ENSDARG00000003085	168.231	-0.348002	0.238542	-1.45887	0.144601	0.400718	stambpl1	protein_coding	STAM binding protein-like 1 [Source:ZFIN;Acc:ZDB-GENE-100215-4]
ENSDARG00000003087	499.943	0.018708	0.170555	0.109689	0.912656	0.97003	ubxn6	protein_coding	UBX domain protein 6 [Source:ZFIN;Acc:ZDB-GENE-030131-5680]
ENSDARG00000003091	2898.25	0.0814723	0.0728174	1.11886	0.263201	0.556563	oclnb	protein_coding	occludin b [Source:ZFIN;Acc:ZDB-GENE-041212-43]
ENSDARG00000003098	2455.05	-0.306934	0.244205	-1.25687	0.2088	0.493702	kdm5bb	protein_coding	lysine (K)-specific demethylase 5Bb [Source:ZFIN;Acc:ZDB-GENE-030424-1]
ENSDARG00000003109	381.689	-0.223489	0.41573	-0.537581	0.590866	0.819055	rcan1a	protein_coding	regulator of calcineurin 1a [Source:ZFIN;Acc:ZDB-GENE-040801-135]
ENSDARG00000003127	2723.35	0.192887	0.0960583	2.00802	0.0446414	0.195855	zgc:123105	protein_coding	zgc:123105 [Source:ZFIN;Acc:ZDB-GENE-051113-272]
ENSDARG00000003132	96.9241	0.20433	0.270371	0.75574	0.449805	0.726679	apip	polymorphic_pseudogene	APAF1 interacting protein [Source:ZFIN;Acc:ZDB-GENE-040912-128]
ENSDARG00000003142	53.198	-1.80199	0.737804	-2.44236	0.0145915	0.0908218	dachc	protein_coding	dachshund c [Source:ZFIN;Acc:ZDB-GENE-020402-5]
ENSDARG00000003144	374.588	-0.400956	0.162379	-2.46926	0.0135393	0.0862977	pxmp2	protein_coding	peroxisomal membrane protein 2 [Source:ZFIN;Acc:ZDB-GENE-040912-184]
ENSDARG00000003145	15.9167	2.84005	0.905993	3.13473	0.00172011	0.0194858		protein_coding	CXADR like membrane protein [Source:HGNC Symbol;Acc:HGNC:24039]
ENSDARG00000003151	1960.07	0.0191427	0.0974753	0.196385	0.844309	0.94437	skp1	protein_coding	S-phase kinase-associated protein 1 [Source:ZFIN;Acc:ZDB-GENE-040426-1707]
ENSDARG00000003153	1321.28	0.148758	0.0886695	1.67767	0.0934123	0.310571	nudt21	protein_coding	nudix hydrolase 21 [Source:ZFIN;Acc:ZDB-GENE-040426-1316]
ENSDARG00000003157	377.896	0.0162537	0.172249	0.0943618	0.924822	0.974176	nfkbil1	protein_coding	nuclear factor of kappa light polypeptide gene enhancer in B-cells inhibitor-like 1 [Source:ZFIN;Acc:ZDB-GENE-040116-7]
ENSDARG00000003167	849.732	0.136659	0.108188	1.26317	0.206529	0.490686	mlst8	protein_coding	MTOR associated protein, LST8 homolog (S. cerevisiae) [Source:ZFIN;Acc:ZDB-GENE-030131-6176]
ENSDARG00000003169	1514.25	-0.135046	0.0982629	-1.37433	0.169339	0.439579	magi1b	protein_coding	membrane associated guanylate kinase, WW and PDZ domain containing 1b [Source:ZFIN;Acc:ZDB-GENE-030131-5110]
ENSDARG00000003175	794.68	0.11802	0.122771	0.961301	0.336401	0.6308	stx5al	protein_coding	syntaxin 5A, like [Source:ZFIN;Acc:ZDB-GENE-030131-1825]
ENSDARG00000003189	2880.52	-0.397788	0.109087	-3.64651	0.000265828	0.0045867	psmd1	protein_coding	proteasome 26S subunit, non-ATPase 1 [Source:ZFIN;Acc:ZDB-GENE-040426-810]
ENSDARG00000003197	1257.11	0.0804085	0.084665	0.949725	0.342252	0.637279	wdr21	protein_coding	WD repeat domain 21 [Source:ZFIN;Acc:ZDB-GENE-040109-2]
ENSDARG00000003200	2183.94	-0.314528	0.122192	-2.57405	0.0100516	0.0701149	foxm1	protein_coding	forkhead box M1 [Source:ZFIN;Acc:ZDB-GENE-040426-1275]
ENSDARG00000003205	1106.32	0.0671196	0.113909	0.589236	0.555703	0.800211	ngly1	protein_coding	N-glycanase 1 [Source:ZFIN;Acc:ZDB-GENE-050522-535]
ENSDARG00000003206	859.236	-0.188843	0.147474	-1.28051	0.200364	0.48183	chchd6a	protein_coding	coiled-coil-helix-coiled-coil-helix domain containing 6a [Source:ZFIN;Acc:ZDB-GENE-040930-2]
ENSDARG00000003207	567.411	-0.27335	0.337254	-0.810518	0.417643	0.701008	mterf3	protein_coding	mitochondrial transcription termination factor 3 [Source:ZFIN;Acc:ZDB-GENE-040718-359]
ENSDARG00000003208	152.435	0.203011	0.425019	0.477651	0.632899	0.845755	pomk	protein_coding	protein-O-mannose kinase [Source:ZFIN;Acc:ZDB-GENE-041114-119]
ENSDARG00000003213	5071.62	0.156788	0.0850527	1.84342	0.0652673	0.247769	naa15a	protein_coding	N(alpha)-acetyltransferase 15, NatA auxiliary subunit a [Source:ZFIN;Acc:ZDB-GENE-030131-2392]
ENSDARG00000003217	4075.68	-0.0567674	0.0689411	-0.823419	0.41027	0.695714	urb2	protein_coding	URB2 ribosome biogenesis 2 homolog (S. cerevisiae) [Source:ZFIN;Acc:ZDB-GENE-030131-2621]
ENSDARG00000003219	14.413	-0.378785	0.734018	-0.516042	0.605825	0.828731	bin2a	protein_coding	bridging integrator 2a [Source:ZFIN;Acc:ZDB-GENE-041114-126]
ENSDARG00000003229	935.185	-0.0339172	0.101629	-0.333735	0.738579	0.900912	gdf9	protein_coding	growth differentiation factor 9 [Source:ZFIN;Acc:ZDB-GENE-050221-7]
ENSDARG00000003235	1628.37	0.0974141	0.100468	0.969604	0.332244	0.626913	nup88	protein_coding	nucleoporin 88 [Source:ZFIN;Acc:ZDB-GENE-050522-297]
ENSDARG00000003244	3100.29	-0.285287	0.114247	-2.4971	0.0125214	0.0817385	gbp3	protein_coding	guanylate binding protein 3 [Source:ZFIN;Acc:ZDB-GENE-070912-176]
ENSDARG00000003250	1230.5	-0.446408	0.564984	-0.790126	0.429454	0.710088	pik3cd	protein_coding	phosphatidylinositol-4,5-bisphosphate 3-kinase, catalytic subunit delta [Source:ZFIN;Acc:ZDB-GENE-040426-1128]
ENSDARG00000003251	1163.34	0.0595938	0.115045	0.518005	0.604455	0.82805	zbtb22b	protein_coding	zinc finger and BTB domain containing 22b [Source:ZFIN;Acc:ZDB-GENE-010110-4]
ENSDARG00000003257	155.156	0.171585	0.460986	0.372214	0.709733	0.884598	zgc:101559	protein_coding	zgc:101559 [Source:ZFIN;Acc:ZDB-GENE-041114-122]
ENSDARG00000003269	2126.88	-0.104296	0.083068	-1.25555	0.209279	0.494461	clcn3	protein_coding	chloride channel 3 [Source:ZFIN;Acc:ZDB-GENE-030131-1699]
ENSDARG00000003270	898.133	0.038905	0.187565	0.207421	0.835681	0.941453	dhps	protein_coding	deoxyhypusine synthase [Source:ZFIN;Acc:ZDB-GENE-040426-2001]
ENSDARG00000003281	101.606	0.983552	0.563695	1.74483	0.0810144	0.28465	pik3ip1	protein_coding	phosphoinositide-3-kinase interacting protein 1 [Source:ZFIN;Acc:ZDB-GENE-031030-14]
ENSDARG00000003287	2199.72	-0.0530245	0.098	-0.541067	0.588462	0.817684	wdr12	protein_coding	WD repeat domain 12 [Source:ZFIN;Acc:ZDB-GENE-030131-371]
ENSDARG00000003307	715.163	-0.247825	0.143915	-1.72202	0.0850657	0.292008	stx16	protein_coding	syntaxin 16 [Source:ZFIN;Acc:ZDB-GENE-060810-113]
ENSDARG00000003308	816.124	0.0982046	0.117978	0.8324	0.405183	0.690676	emc2	protein_coding	ER membrane protein complex subunit 2 [Source:ZFIN;Acc:ZDB-GENE-040625-82]
ENSDARG00000003311	243.875	-0.520026	0.205441	-2.53127	0.0113651	0.0762211	pank2	protein_coding	pantothenate kinase 2 [Source:ZFIN;Acc:ZDB-GENE-070112-1952]
ENSDARG00000003313	10.2658	4.00904	1.36022	2.94734	0.00320521	0.0304155	si:ch73-70c5.1	protein_coding	si:ch73-70c5.1 [Source:ZFIN;Acc:ZDB-GENE-050506-143]
ENSDARG00000003320	1013.63	-0.166673	0.109017	-1.52887	0.126296	0.371233	fam91a1	protein_coding	family with sequence similarity 91, member A1 [Source:ZFIN;Acc:ZDB-GENE-040426-1187]
ENSDARG00000003328	1666.97	-0.133488	0.109485	-1.21924	0.222754	0.511429	slf2	protein_coding	SMC5-SMC6 complex localization factor 2 [Source:ZFIN;Acc:ZDB-GENE-081107-61]
ENSDARG00000003373	250.826	0.396002	0.228924	1.72984	0.0836588	0.289718	commd2	protein_coding	COMM domain containing 2 [Source:ZFIN;Acc:ZDB-GENE-040718-118]
ENSDARG00000003380	30.8828	-0.0531398	0.461559	-0.115131	0.908341	0.968094	si:dkey-275b16.2	protein_coding	si:dkey-275b16.2 [Source:ZFIN;Acc:ZDB-GENE-090312-204]
ENSDARG00000003381	285.073	-0.774473	0.430795	-1.79777	0.0722129	0.263442	si:ch211-266g18.6	protein_coding	si:ch211-266g18.6 [Source:ZFIN;Acc:ZDB-GENE-131121-599]
ENSDARG00000003382	1317.25	-0.039355	0.116528	-0.337731	0.735566	0.89968	cwc25	protein_coding	CWC25 spliceosome-associated protein homolog (S. cerevisiae) [Source:ZFIN;Acc:ZDB-GENE-040426-2817]
ENSDARG00000003383	1464.11	-0.22149	0.138794	-1.59582	0.11053	0.342702	asb8	protein_coding	ankyrin repeat and SOCS box containing 8 [Source:ZFIN;Acc:ZDB-GENE-030131-5411]
ENSDARG00000003395	212.186	-1.21039	0.447069	-2.7074	0.00678128	0.0522075	col4a3	protein_coding	collagen, type IV, alpha 3 [Source:ZFIN;Acc:ZDB-GENE-070802-4]
ENSDARG00000003398	3972.38	0.0409846	0.147575	0.277721	0.781227	0.920123	rbpja	protein_coding	recombination signal binding protein for immunoglobulin kappa J region a [Source:ZFIN;Acc:ZDB-GENE-031117-1]
ENSDARG00000003399	26.4154	0.540138	0.493023	1.09556	0.273269	0.566611	fgf8a	protein_coding	fibroblast growth factor 8a [Source:ZFIN;Acc:ZDB-GENE-990415-72]
ENSDARG00000003403	41.3666	0.290215	0.46224	0.627845	0.530106	0.783308	tenm1	protein_coding	teneurin transmembrane protein 1 [Source:ZFIN;Acc:ZDB-GENE-060531-26]
ENSDARG00000003421	311.29	-0.362827	0.23368	-1.55267	0.120502	0.360979	igf2bp2a	protein_coding	insulin-like growth factor 2 mRNA binding protein 2a [Source:ZFIN;Acc:ZDB-GENE-070912-44]
ENSDARG00000003429	1925.15	0.213223	0.0938243	2.27257	0.0230519	0.125053	hnrpdl	protein_coding	heterogeneous nuclear ribonucleoprotein D-like [Source:ZFIN;Acc:ZDB-GENE-040426-2717]
ENSDARG00000003444	102.896	-0.208868	0.306015	-0.68254	0.494897	0.760376	dhrs7	protein_coding	dehydrogenase/reductase (SDR family) member 7 [Source:ZFIN;Acc:ZDB-GENE-060825-21]
ENSDARG00000003446	2652.89	0.0565921	0.10176	0.556135	0.578119	0.812177	ippk	protein_coding	inositol 1,3,4,5,6-pentakisphosphate 2-kinase [Source:ZFIN;Acc:ZDB-GENE-050327-41]
ENSDARG00000003449	362.324	0.0939572	0.174621	0.538063	0.590533	0.818911	pde10a	protein_coding	phosphodiesterase 10A [Source:ZFIN;Acc:ZDB-GENE-040426-1115]
ENSDARG00000003462	725.739	0.100791	0.118979	0.847133	0.396921	0.68396	fech	protein_coding	ferrochelatase [Source:ZFIN;Acc:ZDB-GENE-000928-1]
ENSDARG00000003486	4782.8	-0.0414332	0.0756788	-0.547488	0.584043	0.815498	ppp1caa	protein_coding	protein phosphatase 1, catalytic subunit, alpha isozyme a [Source:ZFIN;Acc:ZDB-GENE-040516-3]
ENSDARG00000003487	1647.81	-0.0543639	0.099171	-0.548183	0.583566	0.815282	nup93	protein_coding	nucleoporin 93 [Source:ZFIN;Acc:ZDB-GENE-990415-46]
ENSDARG00000003495	2904.41	-0.124643	0.106872	-1.16628	0.243499	0.536992	madd	protein_coding	MAP-kinase activating death domain [Source:ZFIN;Acc:ZDB-GENE-030131-8076]
ENSDARG00000003512	56.514	-0.628871	0.403066	-1.56022	0.118708	0.357938	anks1b	protein_coding	ankyrin repeat and sterile alpha motif domain containing 1B [Source:ZFIN;Acc:ZDB-GENE-041210-349]
ENSDARG00000003517	188.248	-0.303897	0.285379	-1.06489	0.286925	0.580257	impa1	protein_coding	inositol(myo)-1(or 4)-monophosphatase 1 [Source:ZFIN;Acc:ZDB-GENE-040718-245]
ENSDARG00000003519	557.811	-0.0137587	0.156519	-0.0879042	0.929953	0.97636	aprt	protein_coding	adenine phosphoribosyltransferase [Source:ZFIN;Acc:ZDB-GENE-040426-1492]
ENSDARG00000003520	2080.97	-0.176757	0.110796	-1.59533	0.110638	0.34273	tbc1d14	protein_coding	TBC1 domain family, member 14 [Source:ZFIN;Acc:ZDB-GENE-030131-6136]
ENSDARG00000003526	1240.91	-0.0367913	0.129425	-0.284266	0.776207	0.917998	psma5	protein_coding	proteasome subunit alpha 5 [Source:ZFIN;Acc:ZDB-GENE-040625-96]
ENSDARG00000003527	415.34	0.0344851	0.440527	0.0782814	0.937604	0.978709	mak16	protein_coding	MAK16 homolog (S. cerevisiae) [Source:ZFIN;Acc:ZDB-GENE-020419-35]
ENSDARG00000003531	3774.65	0.127042	0.077535	1.63851	0.101316	0.327088	tcea1	protein_coding	transcription elongation factor A (SII), 1 [Source:ZFIN;Acc:ZDB-GENE-030131-8049]
ENSDARG00000003544	989.688	-0.142853	0.12447	-1.14769	0.251097	0.544242	adarb1b	protein_coding	adenosine deaminase, RNA-specific, B1b [Source:ZFIN;Acc:ZDB-GENE-030219-15]
ENSDARG00000003553	16.0831	-0.861743	1.11071	-0.775849	0.437838	0.716782	gnrhr2	protein_coding	gonadotropin releasing hormone receptor 2 [Source:ZFIN;Acc:ZDB-GENE-090128-3]
ENSDARG00000003564	844.454	0.255338	0.14024	1.82073	0.0686486	0.255467	dohh	protein_coding	deoxyhypusine hydroxylase/monooxygenase [Source:ZFIN;Acc:ZDB-GENE-030131-451]
ENSDARG00000003570	19542.9	-0.147929	0.0674863	-2.19198	0.0283808	0.144642	hsp90b1	protein_coding	heat shock protein 90, beta (grp94), member 1 [Source:ZFIN;Acc:ZDB-GENE-031002-1]
ENSDARG00000003573	685.72	0.109185	0.130407	0.837264	0.402444	0.688555	dctn5	protein_coding	dynactin 5 [Source:ZFIN;Acc:ZDB-GENE-040718-201]
ENSDARG00000003576	14.0024	0.526589	0.670424	0.785456	0.432186	0.712414	klhl32	protein_coding	kelch-like family member 32 [Source:ZFIN;Acc:ZDB-GENE-070209-47]
ENSDARG00000003584	510.995	0.290591	0.140113	2.07397	0.0380818	0.177251	pla2g7	protein_coding	phospholipase A2, group VII (platelet-activating factor acetylhydrolase, plasma) [Source:ZFIN;Acc:ZDB-GENE-040426-2248]
ENSDARG00000003592	111.769	0.0800956	0.238338	0.336059	0.736827	0.900147	surf1	protein_coding	surfeit 1 [Source:ZFIN;Acc:ZDB-GENE-041108-2]
ENSDARG00000003599	5082.81	0.191607	0.0974509	1.96619	0.0492771	0.20773	rpl3	protein_coding	ribosomal protein L3 [Source:ZFIN;Acc:ZDB-GENE-030131-1291]
ENSDARG00000003607	394.936	0.0588414	0.262646	0.224033	0.822731	0.936618	nr2f6a	protein_coding	nuclear receptor subfamily 2, group F, member 6a [Source:ZFIN;Acc:ZDB-GENE-030131-4362]
ENSDARG00000003616	2101.04	0.0956182	0.0951744	1.00466	0.315059	0.609762	arih1	protein_coding	ariadne ubiquitin-conjugating enzyme E2 binding protein homolog 1 (Drosophila) [Source:ZFIN;Acc:ZDB-GENE-030131-5213]
ENSDARG00000003631	1107.89	-0.444956	0.196304	-2.26667	0.0234102	0.126428	clockb	protein_coding	clock circadian regulator b [Source:ZFIN;Acc:ZDB-GENE-030408-2]
ENSDARG00000003635	28.6229	2.02136	0.583816	3.46233	0.000535526	0.00794516	mogat3b	protein_coding	monoacylglycerol O-acyltransferase 3b [Source:ZFIN;Acc:ZDB-GENE-110302-2]
ENSDARG00000003641	1342.5	-0.07	0.148521	-0.471314	0.637417	0.848304	tfg	protein_coding	trk-fused gene [Source:ZFIN;Acc:ZDB-GENE-030131-8410]
ENSDARG00000003642	485.845	-0.207159	0.172711	-1.19945	0.230353	0.521692	zfyve19	protein_coding	zinc finger, FYVE domain containing 19 [Source:ZFIN;Acc:ZDB-GENE-040718-109]
ENSDARG00000003655	1700.43	-0.254331	0.132864	-1.91422	0.0555923	0.224071	tmem59l	protein_coding	transmembrane protein 59-like [Source:ZFIN;Acc:ZDB-GENE-040426-2651]
ENSDARG00000003675	189.661	-0.271604	0.220883	-1.22963	0.218837	0.505904	cryl1	protein_coding	crystallin, lambda 1 [Source:ZFIN;Acc:ZDB-GENE-060810-7]
ENSDARG00000003680	98.343	-1.62991	0.5411	-3.01222	0.00259343	0.0261294	runx1t1	protein_coding	runt-related transcription factor 1; translocated to, 1 (cyclin D-related) [Source:ZFIN;Acc:ZDB-GENE-060929-164]
ENSDARG00000003681	3533.81	-0.344626	0.252102	-1.36701	0.171623	0.443405	eif5	protein_coding	eukaryotic translation initiation factor 5 [Source:ZFIN;Acc:ZDB-GENE-030131-975]
ENSDARG00000003684	22.4573	-1.79415	1.22115	-1.46923	0.141771	0.39595	obsl1a	protein_coding	obscurin-like 1a [Source:ZFIN;Acc:ZDB-GENE-060503-649]
ENSDARG00000003693	1646.19	0.318587	0.0772542	4.12388	3.72551e-05	0.000945989	hars	protein_coding	histidyl-tRNA synthetase [Source:ZFIN;Acc:ZDB-GENE-040912-152]
ENSDARG00000003695	1379.83	-0.108836	0.133532	-0.815052	0.415043	0.69901	vdac3	protein_coding	voltage-dependent anion channel 3 [Source:ZFIN;Acc:ZDB-GENE-040426-2380]
ENSDARG00000003699	2498.39	0.342257	0.0945053	3.62157	0.000292826	0.00497476	atp7a	protein_coding	ATPase, Cu++ transporting, alpha polypeptide [Source:ZFIN;Acc:ZDB-GENE-060825-45]
ENSDARG00000003701	15549.5	0.0637226	0.0814051	0.782784	0.433754	0.713346	cldng	protein_coding	claudin g [Source:ZFIN;Acc:ZDB-GENE-010328-7]
ENSDARG00000003705	281.108	1.09674	0.349173	3.14097	0.00168391	0.0192015	prnprs3	protein_coding	prion protein, related sequence 3 [Source:ZFIN;Acc:ZDB-GENE-041221-3]
ENSDARG00000003706	61.4172	-1.67627	0.585004	-2.8654	0.00416483	0.0366781	ryr2b	protein_coding	ryanodine receptor 2b (cardiac) [Source:ZFIN;Acc:ZDB-GENE-061226-3]
ENSDARG00000003732	18.1181	-1.09941	0.625445	-1.7578	0.078781	0.279371	mitfa	protein_coding	microphthalmia-associated transcription factor a [Source:ZFIN;Acc:ZDB-GENE-990910-11]
ENSDARG00000003749	1525.44	0.00195455	0.120062	0.0162796	0.987011	0.994627	polb	protein_coding	polymerase (DNA directed), beta [Source:ZFIN;Acc:ZDB-GENE-040830-1]
ENSDARG00000003750	1798.46	0.255134	0.116154	2.19652	0.028055	0.143593	pfas	protein_coding	phosphoribosylformylglycinamidine synthase [Source:ZFIN;Acc:ZDB-GENE-030131-4420]
ENSDARG00000003751	1419.94	-0.0344653	0.17721	-0.194488	0.845794	0.945086	lats1	protein_coding	large tumor suppressor kinase 1 [Source:ZFIN;Acc:ZDB-GENE-050523-2]
ENSDARG00000003754	389.26	0.164112	0.194486	0.843825	0.398767	0.685106	tspan2a	protein_coding	tetraspanin 2a [Source:ZFIN;Acc:ZDB-GENE-050522-511]
ENSDARG00000003757	1125.87	0.0491553	0.139498	0.352372	0.724559	0.892984	cnpy1	protein_coding	canopy1 [Source:ZFIN;Acc:ZDB-GENE-060315-3]
ENSDARG00000003769	603.888	0.0348974	0.128176	0.272262	0.78542	0.922289	tada2b	protein_coding	transcriptional adaptor 2B [Source:ZFIN;Acc:ZDB-GENE-050522-557]
ENSDARG00000003776	1642.42	0.164231	0.0917478	1.79003	0.0734489	0.266618	pip4k2aa	protein_coding	phosphatidylinositol-5-phosphate 4-kinase, type II, alpha a [Source:ZFIN;Acc:ZDB-GENE-080721-18]
ENSDARG00000003789	3177.94	-0.0639249	0.0751886	-0.850194	0.395217	0.682324	dennd5b	protein_coding	DENN/MADD domain containing 5B [Source:ZFIN;Acc:ZDB-GENE-030131-2248]
ENSDARG00000003795	1532.08	-0.238756	0.119141	-2.00398	0.0450718	0.196971		protein_coding	isocitrate dehydrogenase (NADP(+)) 2, mitochondrial [Source:HGNC Symbol;Acc:HGNC:5383]
ENSDARG00000003808	16.2992	2.38308	1.09694	2.17249	0.0298191	0.149989	aqp3a	protein_coding	aquaporin 3a [Source:ZFIN;Acc:ZDB-GENE-040426-2826]
ENSDARG00000003811	4353.64	-0.990383	0.210115	-4.71353	2.43459e-06	9.63202e-05	plxnb2a	protein_coding	plexin b2a [Source:ZFIN;Acc:ZDB-GENE-030131-8917]
ENSDARG00000003818	470.214	0.526776	0.166161	3.17027	0.00152296	0.0178862	prkag1	protein_coding	protein kinase, AMP-activated, gamma 1 non-catalytic subunit [Source:ZFIN;Acc:ZDB-GENE-040426-2188]
ENSDARG00000003820	490.817	-0.000130319	1.24188	-0.000104937	0.999916	0.999916	nr1d2a	protein_coding	nuclear receptor subfamily 1, group D, member 2a [Source:ZFIN;Acc:ZDB-GENE-040504-1]
ENSDARG00000003822	57.3806	-0.0909223	0.453166	-0.200638	0.840982	0.943748	ankrd16	protein_coding	ankyrin repeat domain 16 [Source:ZFIN;Acc:ZDB-GENE-041210-253]
ENSDARG00000003827	954.585	0.32319	0.119396	2.70688	0.00679184	0.0522631	snapc1b	protein_coding	small nuclear RNA activating complex, polypeptide 1b [Source:ZFIN;Acc:ZDB-GENE-040426-716]
ENSDARG00000003829	1933.34	-0.0718023	0.127668	-0.562415	0.573833	0.811053	galnt2	protein_coding	UDP-N-acetyl-alpha-D-galactosamine:polypeptide N-acetylgalactosaminyltransferase 2 [Source:ZFIN;Acc:ZDB-GENE-041111-110]
ENSDARG00000003835	911.331	-0.432248	0.246861	-1.75098	0.0799493	0.282236	stom	protein_coding	stomatin [Source:ZFIN;Acc:ZDB-GENE-980526-486]
ENSDARG00000003841	60.9756	0.474434	0.315707	1.50277	0.132899	0.381552	usb1	protein_coding	U6 snRNA biogenesis 1 [Source:ZFIN;Acc:ZDB-GENE-040801-197]
ENSDARG00000003845	1699.82	0.0911909	0.150078	0.607623	0.543438	0.791723	chm	protein_coding	choroideremia (Rab escort protein 1) [Source:ZFIN;Acc:ZDB-GENE-030318-2]
ENSDARG00000003846	682.751	-0.100838	0.11864	-0.849943	0.395357	0.682465	mrpl21	protein_coding	mitochondrial ribosomal protein L21 [Source:ZFIN;Acc:ZDB-GENE-061027-183]
ENSDARG00000003854	914.72	0.0765309	0.17447	0.438648	0.660916	0.859944	acsl1b	protein_coding	acyl-CoA synthetase long-chain family member 1b [Source:ZFIN;Acc:ZDB-GENE-040801-88]
ENSDARG00000003860	4766.12	0.0999763	0.0807564	1.238	0.215717	0.501876	cbx3a	protein_coding	chromobox homolog 3a (HP1 gamma homolog, Drosophila) [Source:ZFIN;Acc:ZDB-GENE-030131-1158]
ENSDARG00000003865	106.15	0.421792	0.324949	1.29802	0.19428	0.47374	pard6b	protein_coding	par-6 partitioning defective 6 homolog beta (C. elegans) [Source:ZFIN;Acc:ZDB-GENE-090312-133]
ENSDARG00000003866	1522.9	-0.243422	0.0840731	-2.89536	0.0037872	0.0341983	tm9sf2	protein_coding	transmembrane 9 superfamily member 2 [Source:ZFIN;Acc:ZDB-GENE-030131-6302]
ENSDARG00000003867	31.6179	-1.26569	0.489636	-2.58497	0.00973874	0.0687283	cdk20	protein_coding	cyclin-dependent kinase 20 [Source:ZFIN;Acc:ZDB-GENE-041212-84]
ENSDARG00000003869	563.336	0.314804	0.419202	0.750961	0.452676	0.728404	decr1	protein_coding	2,4-dienoyl CoA reductase 1, mitochondrial [Source:ZFIN;Acc:ZDB-GENE-040718-142]
ENSDARG00000003872	4050.27	0.131322	0.0658586	1.99399	0.0461527	0.199864	ccdc102a	protein_coding	coiled-coil domain containing 102A [Source:ZFIN;Acc:ZDB-GENE-030131-4044]
ENSDARG00000003877	207.642	-0.442051	0.534447	-0.827119	0.40817	0.693824	pbrm1	protein_coding	polybromo 1 [Source:ZFIN;Acc:ZDB-GENE-080926-4]
ENSDARG00000003899	252.306	0.0891761	0.21485	0.415062	0.678096	0.86976	zdhhc23b	protein_coding	zinc finger, DHHC-type containing 23b [Source:ZFIN;Acc:ZDB-GENE-040808-13]
ENSDARG00000003900	16.2764	-0.949177	0.958345	-0.990434	0.321962	0.616845	si:dkeyp-111e5.4	protein_coding	si:dkeyp-111e5.4 [Source:ZFIN;Acc:ZDB-GENE-131127-443]
ENSDARG00000003904	626.588	-0.240532	0.293115	-0.820607	0.41187	0.696699	sycp1	protein_coding	synaptonemal complex protein 1 [Source:ZFIN;Acc:ZDB-GENE-040910-6]
ENSDARG00000003910	3411.1	0.240918	0.14617	1.64821	0.0993106	0.322343	med13b	protein_coding	mediator complex subunit 13b [Source:ZFIN;Acc:ZDB-GENE-030131-3529]
ENSDARG00000003920	7496.28	0.0338958	0.0857436	0.395316	0.69261	0.87615	setb	protein_coding	SET nuclear proto-oncogene b [Source:ZFIN;Acc:ZDB-GENE-030131-433]
ENSDARG00000003927	2136.57	-0.0477925	0.118509	-0.403282	0.686741	0.873309	cldn12	protein_coding	claudin 12 [Source:ZFIN;Acc:ZDB-GENE-010328-14]
ENSDARG00000003931	1080.74	-0.282645	0.12783	-2.21111	0.0270285	0.139754	cndp2	protein_coding	CNDP dipeptidase 2 (metallopeptidase M20 family) [Source:ZFIN;Acc:ZDB-GENE-030131-5499]
ENSDARG00000003934	357.178	0.15743	0.184626	0.852696	0.393828	0.681704	nxnl2	protein_coding	nucleoredoxin-like 2 [Source:ZFIN;Acc:ZDB-GENE-041212-55]
ENSDARG00000003938	4860.91	-0.104903	0.0574909	-1.82469	0.068048	0.254016	rpa1	protein_coding	replication protein A1 [Source:ZFIN;Acc:ZDB-GENE-030912-3]
ENSDARG00000003940	756.753	-0.562122	0.161904	-3.47195	0.000516697	0.00773836	mtfr1l	protein_coding	mitochondrial fission regulator 1-like [Source:ZFIN;Acc:ZDB-GENE-030131-6228]
ENSDARG00000003941	1778.33	-0.165034	0.104408	-1.58067	0.113954	0.348966	rrs1	protein_coding	RRS1 ribosome biogenesis regulator homolog (S. cerevisiae) [Source:ZFIN;Acc:ZDB-GENE-030131-9345]
ENSDARG00000003952	16274.2	0.137994	0.0556162	2.48119	0.0130946	0.0843903	pfn2	protein_coding	profilin 2 [Source:ZFIN;Acc:ZDB-GENE-040115-4]
ENSDARG00000003961	195.316	0.468392	0.430587	1.0878	0.276684	0.570034	parp3	protein_coding	poly (ADP-ribose) polymerase family, member 3 [Source:ZFIN;Acc:ZDB-GENE-030131-7435]
ENSDARG00000003963	225.194	-0.309776	0.237703	-1.30321	0.192504	0.472203	traf4a	protein_coding	tnf receptor-associated factor 4a [Source:ZFIN;Acc:ZDB-GENE-040308-1]
ENSDARG00000003968	4850.27	0.195426	0.0643452	3.03715	0.00238825	0.0245516	zgc:162969	protein_coding	zgc:162969 [Source:ZFIN;Acc:ZDB-GENE-041008-244]
ENSDARG00000003973	1185.94	-0.484089	0.233992	-2.06883	0.0385621	0.178311	chordc1a	protein_coding	cysteine and histidine-rich domain (CHORD) containing 1a [Source:ZFIN;Acc:ZDB-GENE-050626-79]
ENSDARG00000003974	1210.04	-0.0845121	0.180903	-0.467167	0.64038	0.849297	spoplb	protein_coding	speckle-type POZ protein-like b [Source:ZFIN;Acc:ZDB-GENE-061103-277]
ENSDARG00000003977	142.231	-0.110409	0.272036	-0.405861	0.684845	0.872456	zgc:153896	protein_coding	zgc:153896 [Source:ZFIN;Acc:ZDB-GENE-060825-119]
ENSDARG00000003984	3249.3	-0.486758	0.0608647	-7.99738	1.27099e-15	3.4332e-13	si:dkey-175g6.5	protein_coding	si:dkey-175g6.5 [Source:ZFIN;Acc:ZDB-GENE-091204-127]
ENSDARG00000003989	35.55	0.206791	0.982465	0.210482	0.833292	0.940276	crhr1	protein_coding	corticotropin releasing hormone receptor 1 [Source:ZFIN;Acc:ZDB-GENE-081231-1]
ENSDARG00000003998	22.9192	1.87044	0.719267	2.60048	0.00930923	0.0665972	phyhipla	protein_coding	phytanoyl-CoA 2-hydroxylase interacting protein-like a [Source:ZFIN;Acc:ZDB-GENE-061215-64]
ENSDARG00000004018	293.812	-0.386693	0.163039	-2.37179	0.0177023	0.103563	si:ch211-236h17.3	protein_coding	si:ch211-236h17.3 [Source:ZFIN;Acc:ZDB-GENE-030131-738]
ENSDARG00000004034	1082.25	0.127935	0.170701	0.749467	0.453576	0.729137	arhgdig	protein_coding	Rho GDP dissociation inhibitor (GDI) gamma [Source:ZFIN;Acc:ZDB-GENE-040426-1493]
ENSDARG00000004037	2113.54	-0.0510331	0.0943229	-0.541046	0.588476	0.817684	cog2	protein_coding	component of oligomeric golgi complex 2 [Source:ZFIN;Acc:ZDB-GENE-040426-2671]
ENSDARG00000004046	3429.78	0.0898877	0.0859684	1.04559	0.295751	0.588885	phf6	protein_coding	PHD finger protein 6 [Source:ZFIN;Acc:ZDB-GENE-030131-5278]
ENSDARG00000004049	260.471	-0.824138	0.216038	-3.81478	0.000136307	0.00274842	marcksa	protein_coding	myristoylated alanine-rich protein kinase C substrate a [Source:ZFIN;Acc:ZDB-GENE-050522-145]
ENSDARG00000004055	1163.88	-0.0526835	0.102137	-0.51581	0.605987	0.8288	uhrf1bp1l	protein_coding	UHRF1 binding protein 1-like [Source:ZFIN;Acc:ZDB-GENE-041210-177]
ENSDARG00000004059	548.908	0.490748	0.127173	3.8589	0.000113899	0.00235728	galk2	protein_coding	galactokinase 2 [Source:ZFIN;Acc:ZDB-GENE-041114-143]
ENSDARG00000004074	68.5095	-0.123923	0.39003	-0.317728	0.750692	0.907211	bach2b	protein_coding	BTB and CNC homology 1, basic leucine zipper transcription factor 2b [Source:ZFIN;Acc:ZDB-GENE-041001-139]
ENSDARG00000004078	3920.59	0.199146	0.069074	2.88308	0.00393802	0.0352755	acsl4a	protein_coding	acyl-CoA synthetase long-chain family member 4a [Source:ZFIN;Acc:ZDB-GENE-040426-1565]
ENSDARG00000004094	1693.06	0.059402	0.128442	0.462482	0.643735	0.851361	acsbg2	protein_coding	acyl-CoA synthetase bubblegum family member 2 [Source:ZFIN;Acc:ZDB-GENE-030131-7099]
ENSDARG00000004114	351.218	0.433559	0.239164	1.81281	0.0698609	0.258383	tti1	protein_coding	TELO2 interacting protein 1 [Source:ZFIN;Acc:ZDB-GENE-080819-3]
ENSDARG00000004115	1413.75	0.359995	0.215171	1.67306	0.0943146	0.312131	mgat4b	protein_coding	mannosyl (alpha-1,3-)-glycoprotein beta-1,4-N-acetylglucosaminyltransferase, isozyme B [Source:ZFIN;Acc:ZDB-GENE-040704-19]
ENSDARG00000004130	540.336	-0.618527	0.196977	-3.1401	0.00168888	0.0192015	mvk	protein_coding	mevalonate kinase [Source:ZFIN;Acc:ZDB-GENE-041114-37]
ENSDARG00000004131	1315.52	-0.485937	0.124964	-3.88861	0.000100821	0.00213167	rttn	protein_coding	rotatin [Source:ZFIN;Acc:ZDB-GENE-090609-5]
ENSDARG00000004132	3463.42	-0.105948	0.109405	-0.968405	0.332842	0.627664	usp19	protein_coding	ubiquitin specific peptidase 19 [Source:ZFIN;Acc:ZDB-GENE-030131-3055]
ENSDARG00000004151	403.132	-0.60335	0.196206	-3.07509	0.00210441	0.0224884	rab23	protein_coding	RAB23, member RAS oncogene family [Source:ZFIN;Acc:ZDB-GENE-050522-328]
ENSDARG00000004154	414.031	-0.0402482	0.151926	-0.264919	0.791072	0.924185	orai1b	protein_coding	ORAI calcium release-activated calcium modulator 1b [Source:ZFIN;Acc:ZDB-GENE-050522-100]
ENSDARG00000004160	2054.61	0.037173	0.0986962	0.37664	0.706441	0.88301	reep3b	protein_coding	receptor accessory protein 3b [Source:ZFIN;Acc:ZDB-GENE-040426-730]
ENSDARG00000004161	1226.54	0.0341428	0.104656	0.326238	0.744245	0.903812	ik	protein_coding	IK cytokine [Source:ZFIN;Acc:ZDB-GENE-030131-960]
ENSDARG00000004167	136.402	0.393163	0.392112	1.00268	0.316015	0.610557	zgc:110366	protein_coding	zgc:110366 [Source:ZFIN;Acc:ZDB-GENE-050417-302]
ENSDARG00000004169	5096.99	0.0913699	0.0927938	0.984656	0.324793	0.619448	stmn1a	protein_coding	stathmin 1a [Source:ZFIN;Acc:ZDB-GENE-031006-14]
ENSDARG00000004171	1284.49	0.0774974	0.0975603	0.794354	0.42699	0.708173	rabac1	protein_coding	Rab acceptor 1 (prenylated) [Source:ZFIN;Acc:ZDB-GENE-040625-146]
ENSDARG00000004173	5011.13	-0.17493	0.084713	-2.06498	0.0389252	0.179362	copa	protein_coding	coatomer protein complex, subunit alpha [Source:ZFIN;Acc:ZDB-GENE-020905-2]
ENSDARG00000004174	2977.5	-0.0605047	0.0902405	-0.670483	0.50255	0.764371	cnot1	protein_coding	CCR4-NOT transcription complex, subunit 1 [Source:ZFIN;Acc:ZDB-GENE-040915-1]
ENSDARG00000004176	384.645	0.108755	0.25893	0.420018	0.674472	0.867393	ulk4	protein_coding	unc-51 like kinase 4 [Source:ZFIN;Acc:ZDB-GENE-100922-243]
ENSDARG00000004177	1496.48	-0.0437396	0.0839219	-0.521194	0.602232	0.826413	fam169ab	protein_coding	family with sequence similarity 169, member Ab [Source:ZFIN;Acc:ZDB-GENE-091118-95]
ENSDARG00000004184	1416.46	-0.034511	0.147961	-0.233244	0.815572	0.934805	nf1b	protein_coding	neurofibromin 1b [Source:ZFIN;Acc:ZDB-GENE-091111-4]
ENSDARG00000004187	23.5427	0.230814	0.630161	0.366278	0.714158	0.887218	zgc:122979	protein_coding	zgc:122979 [Source:ZFIN;Acc:ZDB-GENE-051127-45]
ENSDARG00000004189	4792.69	0.171659	0.0761172	2.2552	0.0241211	0.129287	cbx1a	protein_coding	chromobox homolog 1a (HP1 beta homolog Drosophila) [Source:ZFIN;Acc:ZDB-GENE-030131-4945]
ENSDARG00000004204	20.9921	0.705162	0.62067	1.13613	0.255902	0.548081	efhc2	protein_coding	EF-hand domain (C-terminal) containing 2 [Source:ZFIN;Acc:ZDB-GENE-031001-10]
ENSDARG00000004211	1750.16	0.00717514	0.108815	0.0659391	0.947426	0.981442	ccdc106a	protein_coding	coiled-coil domain containing 106a [Source:ZFIN;Acc:ZDB-GENE-050220-4]
ENSDARG00000004227	65.7199	-0.973857	0.41338	-2.35584	0.0184808	0.106776	pde3a	protein_coding	phosphodiesterase 3A, cGMP-inhibited [Source:ZFIN;Acc:ZDB-GENE-041210-23]
ENSDARG00000004232	10.0977	1.0826	0.805769	1.34356	0.179092	0.45468	dlb	protein_coding	deltaB [Source:ZFIN;Acc:ZDB-GENE-980526-114]
ENSDARG00000004246	28.8078	1.71652	0.548659	3.12857	0.00175657	0.019756	slit2	protein_coding	slit homolog 2 (Drosophila) [Source:ZFIN;Acc:ZDB-GENE-010306-3]
ENSDARG00000004251	1140.99	-0.581078	0.0847053	-6.86	6.88621e-12	9.80784e-10	dhfr	protein_coding	dihydrofolate reductase [Source:ZFIN;Acc:ZDB-GENE-010406-5]
ENSDARG00000004256	39.6537	-0.0101804	0.597395	-0.0170413	0.986404	0.994361	wnt11	protein_coding	wingless-type MMTV integration site family, member 11 [Source:ZFIN;Acc:ZDB-GENE-990603-12]
ENSDARG00000004260	110.013	-0.271039	0.265051	-1.02259	0.3065	0.600468	cul5b	protein_coding	cullin 5b [Source:ZFIN;Acc:ZDB-GENE-091113-45]
ENSDARG00000004261	4612.68	-0.0876318	0.0750285	-1.16798	0.242815	0.53648	tmed9	protein_coding	transmembrane p24 trafficking protein 9 [Source:ZFIN;Acc:ZDB-GENE-050417-434]
ENSDARG00000004270	3411.23	0.0242466	0.0803209	0.301872	0.76275	0.912771	atl3	protein_coding	atlastin 3 [Source:ZFIN;Acc:ZDB-GENE-041010-109]
ENSDARG00000004274	241.748	0.462281	0.341432	1.35395	0.175753	0.449708	zgc:112496	protein_coding	zgc:112496 [Source:ZFIN;Acc:ZDB-GENE-050320-25]
ENSDARG00000004280	2204.08	-0.0263282	0.0736542	-0.357457	0.72075	0.891308	seh1l	protein_coding	SEH1-like (S. cerevisiae) [Source:ZFIN;Acc:ZDB-GENE-030131-6689]
ENSDARG00000004291	137.825	0.121777	0.297726	0.409022	0.682523	0.87167	hecw1b	protein_coding	HECT, C2 and WW domain containing E3 ubiquitin protein ligase 1b [Source:ZFIN;Acc:ZDB-GENE-060503-2]
ENSDARG00000004297	906.507	-0.738714	0.744758	-0.991885	0.321253	0.61627	irf2bpl	protein_coding	interferon regulatory factor 2 binding protein-like [Source:ZFIN;Acc:ZDB-GENE-040426-1968]
ENSDARG00000004302	25.4413	-0.180067	0.826578	-0.217847	0.827549	0.938284	slc45a1	protein_coding	solute carrier family 45, member 1 [Source:ZFIN;Acc:ZDB-GENE-070112-2152]
ENSDARG00000004305	73.609	-0.783618	0.344345	-2.27568	0.0228654	0.124473	vangl1	protein_coding	VANGL planar cell polarity protein 1 [Source:ZFIN;Acc:ZDB-GENE-040621-2]
ENSDARG00000004306	1452.67	0.070544	0.0902923	0.781284	0.434635	0.714226	klhl18	protein_coding	kelch-like family member 18 [Source:ZFIN;Acc:ZDB-GENE-030131-5785]
ENSDARG00000004307	28.6971	-1.39746	0.892986	-1.56493	0.1176	0.356258	lypd6	protein_coding	LY6/PLAUR domain containing 6 [Source:ZFIN;Acc:ZDB-GENE-040912-117]
ENSDARG00000004308	764.829	-0.181607	0.160591	-1.13086	0.258112	0.550873	fam8a1b	protein_coding	family with sequence similarity 8, member A1b [Source:ZFIN;Acc:ZDB-GENE-050410-14]
ENSDARG00000004311	3141.55	0.106845	0.0670562	1.59336	0.111079	0.343724	ldlrap1a	protein_coding	low density lipoprotein receptor adaptor protein 1a [Source:ZFIN;Acc:ZDB-GENE-030328-13]
ENSDARG00000004318	207.977	0.153355	0.248312	0.61759	0.536846	0.786823	cbwd	protein_coding	COBW domain containing [Source:ZFIN;Acc:ZDB-GENE-040426-2388]
ENSDARG00000004325	503.262	-0.232438	0.151253	-1.53675	0.124355	0.368222	casp9	protein_coding	caspase 9, apoptosis-related cysteine peptidase [Source:ZFIN;Acc:ZDB-GENE-030825-5]
ENSDARG00000004336	664.294	-0.0232638	0.153074	-0.151978	0.879205	0.958999	exoc4	protein_coding	exocyst complex component 4 [Source:ZFIN;Acc:ZDB-GENE-041210-112]
ENSDARG00000004343	1273.53	0.0468131	0.103921	0.450467	0.652374	0.855513	nelfe	protein_coding	negative elongation factor complex member E [Source:ZFIN;Acc:ZDB-GENE-040718-69]
ENSDARG00000004363	70.8573	0.35151	0.564664	0.622513	0.533605	0.785049	lhfp	protein_coding	lipoma HMGIC fusion partner [Source:ZFIN;Acc:ZDB-GENE-041212-82]
ENSDARG00000004372	65.8608	0.851975	0.470534	1.81066	0.0701942	0.259004	fmnl3	protein_coding	formin-like 3 [Source:ZFIN;Acc:ZDB-GENE-030131-1571]
ENSDARG00000004377	122.763	-0.271551	0.319409	-0.850169	0.395231	0.682324	ppp1r13ba	protein_coding	protein phosphatase 1, regulatory subunit 13Ba [Source:ZFIN;Acc:ZDB-GENE-030131-9805]
ENSDARG00000004392	1375.41	0.0876724	0.0985567	0.889563	0.3737	0.665465	hdr	protein_coding	hematopoietic death receptor [Source:ZFIN;Acc:ZDB-GENE-030826-5]
ENSDARG00000004396	504.185	-0.641266	0.334118	-1.91928	0.0549493	0.222453	b3gnt5b	protein_coding	UDP-GlcNAc:betaGal beta-1,3-N-acetylglucosaminyltransferase 5b [Source:ZFIN;Acc:ZDB-GENE-041010-166]
ENSDARG00000004405	4053.07	0.0605765	0.104871	0.577631	0.563513	0.805134	snx10a	protein_coding	sorting nexin 10a [Source:ZFIN;Acc:ZDB-GENE-050809-44]
ENSDARG00000004406	69.9259	-0.587345	0.433889	-1.35368	0.17584	0.449708	spra	protein_coding	sepiapterin reductase a [Source:ZFIN;Acc:ZDB-GENE-050522-412]
ENSDARG00000004427	465.842	0.0820414	0.153101	0.535865	0.592052	0.819592	dpy30	protein_coding	dpy-30 histone methyltransferase complex regulatory subunit [Source:ZFIN;Acc:ZDB-GENE-040718-136]
ENSDARG00000004436	334.624	-0.108909	0.290418	-0.375006	0.707656	0.88371	fam92a1	protein_coding	family with sequence similarity 92, member A1 [Source:ZFIN;Acc:ZDB-GENE-040801-123]
ENSDARG00000004447	104.739	-0.795144	0.351253	-2.26374	0.0235903	0.127094	aplnr2	protein_coding	apelin receptor 2 [Source:ZFIN;Acc:ZDB-GENE-030131-4347]
ENSDARG00000004451	215.092	0.331134	0.432364	0.765868	0.443755	0.721733	tnfrsfa	protein_coding	tumor necrosis factor receptor superfamily, member a [Source:ZFIN;Acc:ZDB-GENE-010802-1]
ENSDARG00000004452	1736.14	0.0560369	0.0875655	0.639943	0.52221	0.778223	tardbpl	protein_coding	TAR DNA binding protein, like [Source:ZFIN;Acc:ZDB-GENE-031030-1]
ENSDARG00000004460	2679.74	-0.103647	0.0979935	-1.05769	0.290197	0.583751	desi2	protein_coding	desumoylating isopeptidase 2 [Source:ZFIN;Acc:ZDB-GENE-040801-39]
ENSDARG00000004470	2524.18	0.0261969	0.131652	0.198986	0.842273	0.943936	prkcsh	protein_coding	protein kinase C substrate 80K-H [Source:ZFIN;Acc:ZDB-GENE-040426-770]
ENSDARG00000004472	62.2549	-0.160626	0.337405	-0.476062	0.63403	0.846814	atat1	protein_coding	alpha tubulin acetyltransferase 1 [Source:ZFIN;Acc:ZDB-GENE-040426-2120]
ENSDARG00000004492	1065.48	-0.49197	0.156311	-3.14738	0.00164739	0.0188529	pcyt1ab	protein_coding	phosphate cytidylyltransferase 1, choline, alpha b [Source:ZFIN;Acc:ZDB-GENE-050522-114]
ENSDARG00000004497	39.9436	-1.95593	0.808834	-2.41821	0.015597	0.0946394	tspan33a	protein_coding	tetraspanin 33a [Source:ZFIN;Acc:ZDB-GENE-040718-361]
ENSDARG00000004502	998.247	0.589996	0.287857	2.04962	0.0404017	0.183843	rcor3	protein_coding	REST corepressor 3 [Source:ZFIN;Acc:ZDB-GENE-050208-371]
ENSDARG00000004517	1593.19	-0.134492	0.078014	-1.72395	0.0847169	0.291385	ppat	protein_coding	phosphoribosyl pyrophosphate amidotransferase [Source:ZFIN;Acc:ZDB-GENE-041210-323]
ENSDARG00000004525	813.781	0.0408738	0.141517	0.288826	0.772715	0.916938	zgc:63882	protein_coding	zgc:63882 [Source:ZFIN;Acc:ZDB-GENE-040426-1286]
ENSDARG00000004527	398.03	-0.0185857	0.14687	-0.126545	0.8993	0.964825	pin4	protein_coding	protein (peptidylprolyl cis/trans isomerase) NIMA-interacting, 4 (parvulin) [Source:ZFIN;Acc:ZDB-GENE-050522-117]
ENSDARG00000004529	5764.28	0.00639688	0.0803006	0.0796617	0.936506	0.97809	zgc:173742	protein_coding	zgc:173742 [Source:ZFIN;Acc:ZDB-GENE-030131-6489]
ENSDARG00000004537	4612.96	-0.167719	0.143172	-1.17145	0.241419	0.534149	kmt2a	protein_coding	lysine (K)-specific methyltransferase 2A [Source:ZFIN;Acc:ZDB-GENE-080521-3]
ENSDARG00000004574	3086.69	0.3386	0.108595	3.11802	0.00182071	0.0202019	gtf3c2	protein_coding	general transcription factor IIIC, polypeptide 2, beta [Source:ZFIN;Acc:ZDB-GENE-041014-349]
ENSDARG00000004576	2729.76	-0.126709	0.0903139	-1.40298	0.160623	0.427101	plk4	protein_coding	polo-like kinase 4 (Drosophila) [Source:ZFIN;Acc:ZDB-GENE-030619-14]
ENSDARG00000004581	4020.61	0.3497	0.0876882	3.98799	6.66351e-05	0.0015183	sel1l	protein_coding	sel-1 suppressor of lin-12-like (C. elegans) [Source:ZFIN;Acc:ZDB-GENE-041001-122]
ENSDARG00000004587	405.826	-0.27282	0.215993	-1.26309	0.206555	0.490686	kat5a	protein_coding	K(lysine) acetyltransferase 5a [Source:ZFIN;Acc:ZDB-GENE-040718-57]
ENSDARG00000004588	60.9833	0.281104	0.425583	0.660515	0.508923	0.769401	sox4a	protein_coding	SRY (sex determining region Y)-box 4a [Source:ZFIN;Acc:ZDB-GENE-030131-8290]
ENSDARG00000004594	1525.24	-0.0580238	0.0954988	-0.607586	0.543462	0.791723	znf800a	protein_coding	zinc finger protein 800a [Source:ZFIN;Acc:ZDB-GENE-041008-151]
ENSDARG00000004616	374.305	0.351411	0.241866	1.45292	0.146246	0.403563	mtmr2	protein_coding	myotubularin related protein 2 [Source:ZFIN;Acc:ZDB-GENE-990715-14]
ENSDARG00000004618	52.8495	-0.601877	0.525824	-1.14464	0.25236	0.545221	stx2a	protein_coding	syntaxin 2a [Source:ZFIN;Acc:ZDB-GENE-040801-80]
ENSDARG00000004627	35.7477	3.89499	1.04293	3.73467	0.000187963	0.00356084	panx3	protein_coding	pannexin 3 [Source:ZFIN;Acc:ZDB-GENE-091204-114]
ENSDARG00000004632	1560.41	-0.0189528	0.0948323	-0.199856	0.841593	0.943841	egln1b	protein_coding	egl-9 family hypoxia-inducible factor 1b [Source:ZFIN;Acc:ZDB-GENE-040718-338]
ENSDARG00000004634	1483.5	-0.00281567	0.0820324	-0.0343239	0.972619	0.99064	osbp	protein_coding	oxysterol binding protein [Source:ZFIN;Acc:ZDB-GENE-090312-18]
ENSDARG00000004636	2859.73	-0.214779	0.0969744	-2.2148	0.0267736	0.138757	ccdc9	protein_coding	coiled-coil domain containing 9 [Source:ZFIN;Acc:ZDB-GENE-060929-520]
ENSDARG00000004643	68.8288	0.221137	0.644121	0.343316	0.731361	0.89643	cdhr1a	protein_coding	cadherin-related family member 1a [Source:ZFIN;Acc:ZDB-GENE-040924-4]
ENSDARG00000004647	2426.75	0.103879	0.295813	0.351165	0.725464	0.893391	spice1	protein_coding	spindle and centriole associated protein 1 [Source:ZFIN;Acc:ZDB-GENE-041212-64]
ENSDARG00000004672	1690.29	-0.371351	0.1146	-3.2404	0.00119362	0.0147947	ptk2ab	protein_coding	protein tyrosine kinase 2ab [Source:ZFIN;Acc:ZDB-GENE-020114-1]
ENSDARG00000004680	1218.23	0.0468609	0.104038	0.450423	0.652405	0.855513	dnajb6a	protein_coding	DnaJ (Hsp40) homolog, subfamily B, member 6a [Source:ZFIN;Acc:ZDB-GENE-040718-45]
ENSDARG00000004687	77.2257	0.937026	0.648829	1.44418	0.148689	0.407612	acaa1	protein_coding	acetyl-CoA acyltransferase 1 [Source:ZFIN;Acc:ZDB-GENE-040704-48]
ENSDARG00000004692	1532.04	0.200729	0.168983	1.18787	0.234885	0.527413	nabp1a	protein_coding	nucleic acid binding protein 1a [Source:ZFIN;Acc:ZDB-GENE-041212-71]
ENSDARG00000004696	479.111	0.256074	0.202551	1.26425	0.206142	0.490342	eefsec	protein_coding	eukaryotic elongation factor, selenocysteine-tRNA-specific [Source:ZFIN;Acc:ZDB-GENE-051120-72]
ENSDARG00000004702	441.851	-0.238815	0.193783	-1.23238	0.217806	0.504415	irf2bp2a	protein_coding	interferon regulatory factor 2 binding protein 2a [Source:ZFIN;Acc:ZDB-GENE-030131-7809]
ENSDARG00000004706	1399.23	0.0961018	0.128699	0.74672	0.455232	0.730302	syf2	protein_coding	SYF2 pre-mRNA-splicing factor [Source:ZFIN;Acc:ZDB-GENE-040801-170]
ENSDARG00000004712	79.2885	0.756172	0.584804	1.29303	0.195999	0.475711	tbr1b	protein_coding	T-box, brain, 1b [Source:ZFIN;Acc:ZDB-GENE-000323-1]
ENSDARG00000004713	3450.42	-0.0681481	0.0646675	-1.05382	0.291963	0.585159	mad2l1	protein_coding	MAD2 mitotic arrest deficient-like 1 (yeast) [Source:ZFIN;Acc:ZDB-GENE-030515-3]
ENSDARG00000004714	62.1967	0.33039	0.355711	0.928814	0.352985	0.646356	tcf12	protein_coding	transcription factor 12 [Source:ZFIN;Acc:ZDB-GENE-040516-11]
ENSDARG00000004721	92.8855	-1.33331	0.624376	-2.13543	0.0327262	0.159553	mpp5b	protein_coding	membrane protein, palmitoylated 5b (MAGUK p55 subfamily member 5) [Source:ZFIN;Acc:ZDB-GENE-060531-2]
ENSDARG00000004724	65.8292	0.63601	0.471591	1.34865	0.17745	0.452271	tcea3	protein_coding	transcription elongation factor A (SII), 3 [Source:ZFIN;Acc:ZDB-GENE-040426-1860]
ENSDARG00000004726	2120.08	0.0537766	0.11896	0.452058	0.651227	0.854652	trappc11	protein_coding	trafficking protein particle complex 11 [Source:ZFIN;Acc:ZDB-GENE-030131-1723]
ENSDARG00000004727	909.621	0.00193209	0.124662	0.0154986	0.987634	0.99481	cmss1	protein_coding	cms1 ribosomal small subunit homolog (yeast) [Source:ZFIN;Acc:ZDB-GENE-041010-146]
ENSDARG00000004735	14730.7	0.219918	0.0677193	3.2475	0.00116423	0.0145108	hnrnpub	protein_coding	heterogeneous nuclear ribonucleoprotein Ub [Source:ZFIN;Acc:ZDB-GENE-030131-6422]
ENSDARG00000004745	1900.62	0.0410609	0.0868216	0.472935	0.63626	0.847932	lmbr1l	protein_coding	limb development membrane protein 1-like [Source:ZFIN;Acc:ZDB-GENE-030131-9906]
ENSDARG00000004754	4987.46	-0.132435	0.0731358	-1.81081	0.0701701	0.258976	hspa4a	protein_coding	heat shock protein 4a [Source:ZFIN;Acc:ZDB-GENE-040426-2832]
ENSDARG00000004757	3690.93	0.133985	0.0934897	1.43315	0.151815	0.412332	ybx1	protein_coding	Y box binding protein 1 [Source:ZFIN;Acc:ZDB-GENE-000629-3]
ENSDARG00000004771	46.5252	-0.0820228	0.465889	-0.176056	0.86025	0.949999	ankrd10b	protein_coding	ankyrin repeat domain 10b [Source:ZFIN;Acc:ZDB-GENE-061013-49]
ENSDARG00000004774	2640.31	0.0955285	0.0828005	1.15372	0.248615	0.542132	wdr36	protein_coding	WD repeat domain 36 [Source:ZFIN;Acc:ZDB-GENE-030131-464]
ENSDARG00000004785	2237.04	0.520837	0.143447	3.63088	0.000282457	0.00482	cops2	protein_coding	COP9 signalosome subunit 2 [Source:ZFIN;Acc:ZDB-GENE-040625-15]
ENSDARG00000004789	118.455	0.483845	0.657646	0.735722	0.4619	0.734978	lrp1ba	protein_coding	low density lipoprotein receptor-related protein 1Ba [Source:ZFIN;Acc:ZDB-GENE-050208-608]
ENSDARG00000004794	155.416	-0.0108464	0.340761	-0.03183	0.974608	0.991477	ccdc146	protein_coding	coiled-coil domain containing 146 [Source:ZFIN;Acc:ZDB-GENE-041210-217]
ENSDARG00000004796	1880.86	-0.107015	0.193354	-0.55347	0.579942	0.8134	mgrn1b	protein_coding	mahogunin, ring finger 1b [Source:ZFIN;Acc:ZDB-GENE-110401-3]
ENSDARG00000004806	2585.34	0.182719	0.0707984	2.58083	0.00985627	0.0693391	grwd1	protein_coding	glutamate-rich WD repeat containing 1 [Source:ZFIN;Acc:ZDB-GENE-030131-9844]
ENSDARG00000004823	3018.21	0.0139189	0.111194	0.125176	0.900384	0.965023	asz1	protein_coding	ankyrin repeat, SAM and basic leucine zipper domain containing 1 [Source:ZFIN;Acc:ZDB-GENE-040426-988]
ENSDARG00000004830	114.241	-0.321446	0.280141	-1.14744	0.251198	0.544242	flot2a	protein_coding	flotillin 2a [Source:ZFIN;Acc:ZDB-GENE-020430-3]
ENSDARG00000004836	2191.76	0.0604282	0.125962	0.479734	0.631416	0.844822	dnajc5ab	protein_coding	DnaJ (Hsp40) homolog, subfamily C, member 5ab [Source:ZFIN;Acc:ZDB-GENE-081021-2]
ENSDARG00000004840	168.575	0.468473	0.411311	1.13897	0.254714	0.546865	rassf1	protein_coding	Ras association (RalGDS/AF-6) domain family 1 [Source:ZFIN;Acc:ZDB-GENE-040912-14]
ENSDARG00000004843	1747.97	-0.0844388	0.180386	-0.468101	0.639712	0.849282	foxp1a	protein_coding	forkhead box P1a [Source:ZFIN;Acc:ZDB-GENE-060929-624]
ENSDARG00000004851	2603.15	-0.0610569	0.140244	-0.435363	0.663299	0.861381	hinfp	protein_coding	histone H4 transcription factor [Source:ZFIN;Acc:ZDB-GENE-040426-2764]
ENSDARG00000004861	70.5746	-0.0588994	0.364418	-0.161626	0.871601	0.955388	esrrga	protein_coding	estrogen-related receptor gamma a [Source:ZFIN;Acc:ZDB-GENE-030821-2]
ENSDARG00000004864	118.909	-0.708488	0.385073	-1.83988	0.0657863	0.24896	zgc:171734	protein_coding	zgc:171734 [Source:ZFIN;Acc:ZDB-GENE-070928-26]
ENSDARG00000004866	1247.38	0.108265	0.10071	1.07502	0.282367	0.576308	fam63a	protein_coding	family with sequence similarity 63, member A [Source:ZFIN;Acc:ZDB-GENE-070717-2]
ENSDARG00000004870	830.911	0.409659	0.136601	2.99895	0.0027091	0.0269242	psen1	protein_coding	presenilin 1 [Source:ZFIN;Acc:ZDB-GENE-991119-4]
ENSDARG00000004874	673.963	0.0815886	0.213334	0.382444	0.702132	0.880912	spata6l	protein_coding	spermatogenesis associated 6-like [Source:ZFIN;Acc:ZDB-GENE-040426-1369]
ENSDARG00000004875	1097.05	0.059435	0.109453	0.543018	0.587117	0.816874	tmc6b	protein_coding	transmembrane channel-like 6b [Source:ZFIN;Acc:ZDB-GENE-040718-460]
ENSDARG00000004877	2018.41	-0.641575	0.215194	-2.98139	0.00286948	0.0279551	rock2b	protein_coding	rho-associated, coiled-coil containing protein kinase 2b [Source:ZFIN;Acc:ZDB-GENE-060125-2]
ENSDARG00000004889	345.884	0.223831	0.199731	1.12066	0.262432	0.555877	aga	protein_coding	aspartylglucosaminidase [Source:ZFIN;Acc:ZDB-GENE-040426-2311]
ENSDARG00000004891	1421.5	0.138149	0.0967112	1.42847	0.153157	0.414566	pex19	protein_coding	peroxisomal biogenesis factor 19 [Source:ZFIN;Acc:ZDB-GENE-050417-424]
ENSDARG00000004898	44.9391	0.620518	0.471155	1.31701	0.187834	0.466774	zp2l2	protein_coding	zona pellucida glycoprotein 2, like 2 [Source:ZFIN;Acc:ZDB-GENE-060818-4]
ENSDARG00000004904	240.792	0.418793	0.250832	1.66962	0.0949955	0.313589	gys2	protein_coding	glycogen synthase 2 [Source:ZFIN;Acc:ZDB-GENE-030826-31]
ENSDARG00000004906	6854.87	0.150956	0.105775	1.42715	0.153538	0.414893	stip1	protein_coding	stress-induced phosphoprotein 1 [Source:ZFIN;Acc:ZDB-GENE-041121-17]
ENSDARG00000004925	371.647	0.2011	0.21017	0.956842	0.338647	0.633502	immp2l	protein_coding	inner mitochondrial membrane peptidase subunit 2 [Source:ZFIN;Acc:ZDB-GENE-040808-9]
ENSDARG00000004930	14.5103	-0.2769	0.677676	-0.408602	0.682831	0.871734	lmo7a	protein_coding	LIM domain 7a [Source:ZFIN;Acc:ZDB-GENE-030219-74]
ENSDARG00000004931	21.0823	0.404926	0.653202	0.619909	0.535318	0.78624	slc8a3	protein_coding	solute carrier family 8 (sodium/calcium exchanger), member 3 [Source:ZFIN;Acc:ZDB-GENE-050810-1]
ENSDARG00000004937	4050.44	0.0575995	0.0808505	0.71242	0.476205	0.744209	skp2	protein_coding	S-phase kinase-associated protein 2, E3 ubiquitin protein ligase [Source:ZFIN;Acc:ZDB-GENE-030219-158]
ENSDARG00000004939	676.277	0.415412	0.291718	1.42402	0.154441	0.416316	mtdhb	protein_coding	metadherin b [Source:ZFIN;Acc:ZDB-GENE-090929-2]
ENSDARG00000004948	391.927	0.145161	0.218965	0.662941	0.507369	0.767859	bccip	protein_coding	BRCA2 and CDKN1A interacting protein [Source:ZFIN;Acc:ZDB-GENE-050320-39]
ENSDARG00000004956	1531.84	0.0360607	0.134751	0.26761	0.789	0.92364	zmat2	protein_coding	zinc finger, matrin-type 2 [Source:ZFIN;Acc:ZDB-GENE-030131-3197]
ENSDARG00000004979	170.18	1.06801	0.415674	2.56934	0.0101891	0.0707279	elovl5	protein_coding	ELOVL fatty acid elongase 5 [Source:ZFIN;Acc:ZDB-GENE-040407-2]
ENSDARG00000005002	43.3276	-0.0830173	0.400525	-0.207271	0.835798	0.941453	brf1b	protein_coding	BRF1, RNA polymerase III transcription initiation factor b [Source:ZFIN;Acc:ZDB-GENE-030131-6248]
ENSDARG00000005010	80.7525	0.128391	0.413633	0.310398	0.756258	0.910328	si:dkeyp-2e4.8	protein_coding	si:dkeyp-2e4.8 [Source:ZFIN;Acc:ZDB-GENE-061207-81]
ENSDARG00000005015	2734.84	0.101281	0.0761637	1.32979	0.183589	0.46087	tspy	protein_coding	testis specific protein, Y-linked [Source:ZFIN;Acc:ZDB-GENE-030131-9158]
ENSDARG00000005026	3760.68	-0.168716	0.112998	-1.49309	0.135413	0.385605	tshz1	protein_coding	teashirt zinc finger homeobox 1 [Source:ZFIN;Acc:ZDB-GENE-030820-3]
ENSDARG00000005034	208.684	-0.0184109	0.252271	-0.0729806	0.941822	0.980042	ispd	protein_coding	isoprenoid synthase domain containing [Source:ZFIN;Acc:ZDB-GENE-061110-16]
ENSDARG00000005049	865.825	0.167885	0.129964	1.29179	0.196431	0.476242	rab20	protein_coding	RAB20, member RAS oncogene family [Source:ZFIN;Acc:ZDB-GENE-030131-9143]
ENSDARG00000005057	44.2326	1.00648	0.542282	1.85601	0.0634525	0.243416	dimt1l	protein_coding	DIM1 dimethyladenosine transferase 1-like (S. cerevisiae) [Source:ZFIN;Acc:ZDB-GENE-040801-75]
ENSDARG00000005058	15665.4	-0.0060818	0.0666175	-0.0912944	0.927259	0.975318	ncapd2	protein_coding	non-SMC condensin I complex, subunit D2 [Source:ZFIN;Acc:ZDB-GENE-050506-59]
ENSDARG00000005078	2549.16	0.0652999	0.0806248	0.809923	0.417984	0.701431	eif4e3	protein_coding	eukaryotic translation initiation factor 4E family member 3 [Source:ZFIN;Acc:ZDB-GENE-040912-156]
ENSDARG00000005085	12.7923	0.458776	0.768782	0.596757	0.55067	0.79691	ggctb	protein_coding	gamma-glutamylcyclotransferase b [Source:ZFIN;Acc:ZDB-GENE-040426-1939]
ENSDARG00000005092	49.5633	1.7609	0.452143	3.89457	9.8373e-05	0.00208553	cep89	protein_coding	centrosomal protein 89 [Source:ZFIN;Acc:ZDB-GENE-040426-1210]
ENSDARG00000005095	46.2918	1.56546	0.61368	2.55093	0.0107436	0.0732581	glcea	protein_coding	glucuronic acid epimerase a [Source:ZFIN;Acc:ZDB-GENE-040630-9]
ENSDARG00000005098	4175.84	0.060154	0.0672108	0.895004	0.370785	0.662603	zgc:86764	protein_coding	zgc:86764 [Source:ZFIN;Acc:ZDB-GENE-040718-435]
ENSDARG00000005104	1606.7	-0.0364994	0.106582	-0.342453	0.73201	0.896763	limk2	protein_coding	LIM domain kinase 2 [Source:ZFIN;Acc:ZDB-GENE-040718-398]
ENSDARG00000005108	6050.07	0.00783575	0.114688	0.0683225	0.945529	0.980786	oclna	protein_coding	occludin a [Source:ZFIN;Acc:ZDB-GENE-040426-2685]
ENSDARG00000005112	27.5863	-0.39091	0.477787	-0.81817	0.41326	0.697764	cdh17	protein_coding	cadherin 17, LI cadherin (liver-intestine) [Source:ZFIN;Acc:ZDB-GENE-030910-3]
ENSDARG00000005115	4194.5	0.0824761	0.103317	0.798281	0.424708	0.706332	calub	protein_coding	calumenin b [Source:ZFIN;Acc:ZDB-GENE-040426-1251]
ENSDARG00000005122	8234.52	0.0663706	0.0561978	1.18102	0.237596	0.53056	atp2a2b	protein_coding	ATPase, Ca++ transporting, cardiac muscle, slow twitch 2b [Source:ZFIN;Acc:ZDB-GENE-030131-867]
ENSDARG00000005126	722.499	-0.131677	0.157957	-0.833626	0.404492	0.690249	large	protein_coding	like-glycosyltransferase [Source:ZFIN;Acc:ZDB-GENE-061204-1]
ENSDARG00000005128	427.333	-0.0293456	0.206892	-0.14184	0.887207	0.959604	rnaseh2b	protein_coding	ribonuclease H2, subunit B [Source:ZFIN;Acc:ZDB-GENE-040426-1090]
ENSDARG00000005134	851.981	-0.734346	0.236759	-3.10165	0.00192443	0.0210545	psmd11b	protein_coding	proteasome 26S subunit, non-ATPase 11b [Source:ZFIN;Acc:ZDB-GENE-030131-984]
ENSDARG00000005150	103.539	-0.715934	0.699155	-1.024	0.305836	0.599859	tbx20	protein_coding	T-box 20 [Source:ZFIN;Acc:ZDB-GENE-000427-7]
ENSDARG00000005154	113.006	0.0368437	0.23615	0.156018	0.876019	0.957418	aspa	protein_coding	aspartoacylase [Source:ZFIN;Acc:ZDB-GENE-080204-11]
ENSDARG00000005162	6568.41	-0.035587	0.051591	-0.689792	0.490325	0.756065	tpm3	protein_coding	tropomyosin 3 [Source:ZFIN;Acc:ZDB-GENE-030826-16]
ENSDARG00000005163	2349.07	-0.0557473	0.0967914	-0.575953	0.564647	0.805823	efr3a	protein_coding	EFR3 homolog A (S. cerevisiae) [Source:ZFIN;Acc:ZDB-GENE-040426-1681]
ENSDARG00000005172	457.94	0.797588	0.248934	3.20401	0.00135527	0.0163582	dynll2b	protein_coding	dynein, light chain, LC8-type 2b [Source:ZFIN;Acc:ZDB-GENE-050320-132]
ENSDARG00000005186	595.899	-0.289407	0.162869	-1.77692	0.0755806	0.271815	sp4	protein_coding	sp4 transcription factor [Source:ZFIN;Acc:ZDB-GENE-031202-3]
ENSDARG00000005191	4564.98	-0.0242056	0.0865592	-0.279643	0.779752	0.919423	ahcy	protein_coding	adenosylhomocysteinase [Source:ZFIN;Acc:ZDB-GENE-031219-6]
ENSDARG00000005210	640.002	1.85596	1.24904	1.48591	0.137302	0.388638	coro2a	protein_coding	coronin, actin binding protein, 2A [Source:ZFIN;Acc:ZDB-GENE-030131-2258]
ENSDARG00000005218	923.917	0.121608	0.116794	1.04122	0.297772	0.590456	wrnip1	protein_coding	Werner helicase interacting protein 1 [Source:ZFIN;Acc:ZDB-GENE-040426-2415]
ENSDARG00000005220	308.71	0.152099	0.168511	0.902605	0.366736	0.658947	pdcd6	protein_coding	programmed cell death 6 [Source:ZFIN;Acc:ZDB-GENE-040426-1307]
ENSDARG00000005230	4550.38	-0.0154735	0.138244	-0.111929	0.91088	0.969377	ssr2	protein_coding	signal sequence receptor, beta [Source:ZFIN;Acc:ZDB-GENE-010413-1]
ENSDARG00000005232	77.0048	0.302849	0.321417	0.94223	0.346075	0.640645	ccdc85ca	protein_coding	coiled-coil domain containing 85C, a [Source:ZFIN;Acc:ZDB-GENE-060825-198]
ENSDARG00000005236	3725.41	-0.261924	0.0757224	-3.459	0.00054219	0.00799105	srcap	protein_coding	Snf2-related CREBBP activator protein [Source:ZFIN;Acc:ZDB-GENE-041008-127]
ENSDARG00000005246	1458.03	0.0438277	0.116548	0.376049	0.70688	0.88322	asb3	protein_coding	ankyrin repeat and SOCS box containing 3 [Source:ZFIN;Acc:ZDB-GENE-030131-6142]
ENSDARG00000005251	955.925	0.793206	0.256773	3.08913	0.00200743	0.0216899	rpe	protein_coding	ribulose-5-phosphate-3-epimerase [Source:ZFIN;Acc:ZDB-GENE-030131-6837]
ENSDARG00000005254	3745.32	-0.020421	0.0853319	-0.239312	0.810864	0.933417	kdelr2a	protein_coding	KDEL (Lys-Asp-Glu-Leu) endoplasmic reticulum protein retention receptor 2a [Source:ZFIN;Acc:ZDB-GENE-030826-32]
ENSDARG00000005257	21.8285	-7.77495	3.90861	-1.98919	0.0466808	0.201141	si:dkey-110k5.10	protein_coding	si:dkey-110k5.10 [Source:ZFIN;Acc:ZDB-GENE-060531-70]
ENSDARG00000005271	308.284	0.00521798	0.180426	0.0289203	0.976928	0.991625	zc3h12a	protein_coding	zinc finger CCCH-type containing 12A [Source:ZFIN;Acc:ZDB-GENE-110411-6]
ENSDARG00000005274	980.278	-0.0583466	0.161857	-0.360481	0.718487	0.889733	rad52	protein_coding	RAD52 homolog, DNA repair protein [Source:ZFIN;Acc:ZDB-GENE-050731-10]
ENSDARG00000005284	13.774	0.062825	0.657716	0.0955199	0.923902	0.973787	fbxl15	protein_coding	F-box and leucine-rich repeat protein 15 [Source:ZFIN;Acc:ZDB-GENE-040426-2440]
ENSDARG00000005315	4102.98	-0.2339	0.099075	-2.36084	0.0182337	0.105724	celf1	protein_coding	cugbp, Elav-like family member 1 [Source:ZFIN;Acc:ZDB-GENE-000501-1]
ENSDARG00000005318	1640.4	-0.151307	0.0906168	-1.66975	0.0949687	0.313567	stam2	protein_coding	signal transducing adaptor molecule (SH3 domain and ITAM motif) 2 [Source:ZFIN;Acc:ZDB-GENE-041114-64]
ENSDARG00000005320	254.422	0.201716	0.247308	0.815646	0.414703	0.698919	nipsnap1	protein_coding	nipsnap homolog 1 (C. elegans) [Source:ZFIN;Acc:ZDB-GENE-991008-17]
ENSDARG00000005350	6584.94	0.0806594	0.0606419	1.33009	0.183488	0.46087	dip2ba	protein_coding	disco-interacting protein 2 homolog Ba [Source:ZFIN;Acc:ZDB-GENE-040426-2305]
ENSDARG00000005355	6186.44	0.0921444	0.14043	0.656157	0.511723	0.771415	larp6	protein_coding	La ribonucleoprotein domain family, member 6 [Source:ZFIN;Acc:ZDB-GENE-030131-6403]
ENSDARG00000005356	192.767	0.179712	0.194628	0.923363	0.355818	0.649115	tyro3	protein_coding	TYRO3 protein tyrosine kinase [Source:ZFIN;Acc:ZDB-GENE-990714-13]
ENSDARG00000005359	1854.25	0.00309899	0.0999957	0.0309913	0.975277	0.991477	sucla2	protein_coding	succinate-CoA ligase, ADP-forming, beta subunit [Source:ZFIN;Acc:ZDB-GENE-040426-1963]
ENSDARG00000005364	348.958	-0.908916	0.318063	-2.85766	0.00426781	0.0373749	grin3ba	protein_coding	glutamate receptor, ionotropic, N-methyl-D-aspartate 3Ba [Source:ZFIN;Acc:ZDB-GENE-070912-354]
ENSDARG00000005368	15.1114	0.361956	1.08183	0.334578	0.737943	0.900558	mcamb	protein_coding	melanoma cell adhesion molecule b [Source:ZFIN;Acc:ZDB-GENE-030219-213]
ENSDARG00000005372	172.122	-1.08794	0.448834	-2.42393	0.0153535	0.0934147	camk4	protein_coding	calcium/calmodulin-dependent protein kinase IV [Source:ZFIN;Acc:ZDB-GENE-050417-76]
ENSDARG00000005374	386.841	-0.123237	0.153448	-0.803119	0.421906	0.704319	tubgcp4	protein_coding	tubulin, gamma complex associated protein 4 [Source:ZFIN;Acc:ZDB-GENE-081022-124]
ENSDARG00000005382	2392.64	-0.0777479	0.0799198	-0.972824	0.330641	0.625261	prdm9	protein_coding	PR domain containing 9 [Source:ZFIN;Acc:ZDB-GENE-040426-1319]
ENSDARG00000005392	151.643	0.46245	0.309536	1.49401	0.135173	0.385187	slc5a5	protein_coding	solute carrier family 5 (sodium/iodide cotransporter), member 5 [Source:ZFIN;Acc:ZDB-GENE-060503-585]
ENSDARG00000005394	206.97	0.734028	0.183109	4.00871	6.10523e-05	0.00141267	dnmt3aa	protein_coding	DNA (cytosine-5-)-methyltransferase 3 alpha a [Source:ZFIN;Acc:ZDB-GENE-050314-5]
ENSDARG00000005397	575.18	-0.838407	0.236281	-3.54835	0.000387659	0.00618545	trim3b	protein_coding	tripartite motif containing 3b [Source:ZFIN;Acc:ZDB-GENE-070112-1132]
ENSDARG00000005416	413.852	-0.379949	0.171089	-2.22077	0.0263665	0.137237	map3k5	protein_coding	mitogen-activated protein kinase kinase kinase 5 [Source:ZFIN;Acc:ZDB-GENE-030827-3]
ENSDARG00000005423	1984.4	0.196522	0.0881987	2.22817	0.025869	0.135503	pgam1a	protein_coding	phosphoglycerate mutase 1a [Source:ZFIN;Acc:ZDB-GENE-030131-1827]
ENSDARG00000005425	783.913	0.0654391	0.171848	0.380796	0.703355	0.881529	wdfy1	protein_coding	WD repeat and FYVE domain containing 1 [Source:ZFIN;Acc:ZDB-GENE-041024-4]
ENSDARG00000005448	982.336	-0.660641	0.108801	-6.07201	1.26318e-09	1.2686e-07	mtfmt	protein_coding	mitochondrial methionyl-tRNA formyltransferase [Source:ZFIN;Acc:ZDB-GENE-060929-120]
ENSDARG00000005451	4309.55	-0.0896984	0.065235	-1.375	0.16913	0.439294	gdi2	protein_coding	GDP dissociation inhibitor 2 [Source:ZFIN;Acc:ZDB-GENE-030131-2485]
ENSDARG00000005453	127.511	-0.530351	0.346373	-1.53115	0.125731	0.370269	foxp2	protein_coding	forkhead box P2 [Source:ZFIN;Acc:ZDB-GENE-041203-2]
ENSDARG00000005454	11380.2	-0.0790549	0.100534	-0.786353	0.43166	0.711951	tacc3	protein_coding	transforming, acidic coiled-coil containing protein 3 [Source:ZFIN;Acc:ZDB-GENE-050522-327]
ENSDARG00000005456	1081.7	0.427575	0.185781	2.3015	0.0213634	0.11873	katnb1	protein_coding	katanin p80 (WD repeat containing) subunit B 1 [Source:ZFIN;Acc:ZDB-GENE-040426-1954]
ENSDARG00000005458	3821.52	0.0647676	0.0656994	0.985817	0.324223	0.619212	csnk1g2a	protein_coding	casein kinase 1, gamma 2a [Source:ZFIN;Acc:ZDB-GENE-030131-6445]
ENSDARG00000005462	8878.03	0.0112679	0.0683793	0.164785	0.869113	0.953863	kif4	protein_coding	kinesin family member 4 [Source:ZFIN;Acc:ZDB-GENE-040426-1545]
ENSDARG00000005463	150.686	-0.189459	0.213532	-0.88726	0.374939	0.666719	slc30a1a	protein_coding	solute carrier family 30 (zinc transporter), member 1a [Source:ZFIN;Acc:ZDB-GENE-040426-1840]
ENSDARG00000005464	80.7374	-1.72529	0.396082	-4.3559	1.32518e-05	0.000399263	dnase1l1	protein_coding	deoxyribonuclease I-like 1 [Source:ZFIN;Acc:ZDB-GENE-040426-2170]
ENSDARG00000005468	1838.36	-0.904505	0.162445	-5.56808	2.57556e-08	1.79339e-06	irf2bp1	protein_coding	interferon regulatory factor 2 binding protein 1 [Source:ZFIN;Acc:ZDB-GENE-050420-389]
ENSDARG00000005476	311.571	-0.634144	0.274889	-2.30691	0.0210598	0.117711	nav3	protein_coding	neuron navigator 3 [Source:ZFIN;Acc:ZDB-GENE-021205-1]
ENSDARG00000005479	210.696	-2.28831	0.418789	-5.46413	4.65193e-08	2.97476e-06	tenm3	protein_coding	teneurin transmembrane protein 3 [Source:ZFIN;Acc:ZDB-GENE-990714-19]
ENSDARG00000005481	46.3563	0.495257	0.698299	0.709233	0.47818	0.746036	nfkbiaa	protein_coding	nuclear factor of kappa light polypeptide gene enhancer in B-cells inhibitor, alpha a [Source:ZFIN;Acc:ZDB-GENE-040426-2227]
ENSDARG00000005482	2229.06	-0.175655	0.104297	-1.68417	0.0921479	0.307953	rapgef2	protein_coding	Rap guanine nucleotide exchange factor (GEF) 2 [Source:ZFIN;Acc:ZDB-GENE-030131-6959]
ENSDARG00000005500	425.212	0.258883	0.214694	1.20582	0.227887	0.518412	dgcr6	protein_coding	DiGeorge syndrome critical region gene 6 [Source:ZFIN;Acc:ZDB-GENE-040912-125]
ENSDARG00000005513	3222.37	-0.470052	0.238344	-1.97216	0.0485916	0.206101	naca	protein_coding	nascent polypeptide-associated complex alpha subunit [Source:ZFIN;Acc:ZDB-GENE-020423-4]
ENSDARG00000005525	22.3951	-0.61315	0.533792	-1.14867	0.250693	0.543989	acy3.2	protein_coding	aspartoacylase (aminocyclase) 3, tandem duplicate 2 [Source:ZFIN;Acc:ZDB-GENE-040718-37]
ENSDARG00000005526	15.3469	-0.481383	0.686892	-0.700813	0.48342	0.749997	igfn1.1	protein_coding	immunoglobulin-like and fibronectin type III domain containing 1, tandem duplicate 1 [Source:ZFIN;Acc:ZDB-GENE-050327-30]
ENSDARG00000005536	2495.13	0.108734	0.102013	1.06588	0.286477	0.5798	ubr7	protein_coding	ubiquitin protein ligase E3 component n-recognin 7 [Source:ZFIN;Acc:ZDB-GENE-030131-1535]
ENSDARG00000005540	1846.45	-0.269325	0.0771073	-3.49285	0.000477891	0.00729029	xpo7	protein_coding	exportin 7 [Source:ZFIN;Acc:ZDB-GENE-060628-2]
ENSDARG00000005544	1019.48	0.452745	0.213219	2.12338	0.0337223	0.162913	btbd3a	protein_coding	BTB (POZ) domain containing 3a [Source:ZFIN;Acc:ZDB-GENE-090312-7]
ENSDARG00000005547	1042.75	-0.0950528	0.101305	-0.938283	0.348099	0.642615	rint1	protein_coding	RAD50 interactor 1 [Source:ZFIN;Acc:ZDB-GENE-041210-174]
ENSDARG00000005549	1084.37	0.242327	0.162561	1.49068	0.136045	0.386688	znf710b	protein_coding	zinc finger protein 710b [Source:ZFIN;Acc:ZDB-GENE-120503-2]
ENSDARG00000005551	2331.06	0.125072	0.135321	0.924258	0.355352	0.64887	hnrnph1l	protein_coding	heterogeneous nuclear ribonucleoprotein H1, like [Source:ZFIN;Acc:ZDB-GENE-030131-275]
ENSDARG00000005559	31.8076	1.36048	0.545546	2.4938	0.0126383	0.0821936	pou4f1	protein_coding	POU class 4 homeobox 1 [Source:ZFIN;Acc:ZDB-GENE-000523-2]
ENSDARG00000005560	1408.34	-0.25661	0.157858	-1.62557	0.104041	0.330592	ywhah	protein_coding	tyrosine 3-monooxygenase/tryptophan 5-monooxygenase activation protein, eta polypeptide [Source:ZFIN;Acc:ZDB-GENE-040426-2191]
ENSDARG00000005561	965.118	0.509982	0.329571	1.54741	0.121764	0.363507	gfm2	protein_coding	G elongation factor, mitochondrial 2 [Source:ZFIN;Acc:ZDB-GENE-060201-3]
ENSDARG00000005565	60.1073	1.37182	0.792828	1.73029	0.0835783	0.289567	entpd8	protein_coding	ectonucleoside triphosphate diphosphohydrolase 8 [Source:ZFIN;Acc:ZDB-GENE-040724-142]
ENSDARG00000005574	47.1441	0.76086	0.50986	1.49229	0.135623	0.385766	vsx2	protein_coding	visual system homeobox 2 [Source:ZFIN;Acc:ZDB-GENE-001222-1]
ENSDARG00000005576	4072.6	0.0425171	0.0968937	0.438802	0.660805	0.859944	mphosph8	protein_coding	M-phase phosphoprotein 8 [Source:ZFIN;Acc:ZDB-GENE-050309-191]
ENSDARG00000005578	15.9624	0.224337	0.979576	0.229015	0.818857	0.935846	ugp2a	protein_coding	UDP-glucose pyrophosphorylase 2a [Source:ZFIN;Acc:ZDB-GENE-090311-46]
ENSDARG00000005586	223.963	-0.45624	0.275626	-1.65529	0.0978659	0.319563	zbtb20	protein_coding	zinc finger and BTB domain containing 20 [Source:ZFIN;Acc:ZDB-GENE-070112-1992]
ENSDARG00000005590	3370.57	0.00124404	0.0749233	0.0166042	0.986752	0.994535	mtf2	protein_coding	metal response element binding transcription factor 2 [Source:ZFIN;Acc:ZDB-GENE-060512-94]
ENSDARG00000005593	35.5053	-1.19312	0.740824	-1.61053	0.107282	0.336628	rxrga	processed_transcript	retinoid x receptor, gamma a [Source:ZFIN;Acc:ZDB-GENE-980526-36]
ENSDARG00000005595	99.6726	-0.314459	0.416915	-0.754253	0.450697	0.72682	adgb	protein_coding	androglobin [Source:ZFIN;Acc:ZDB-GENE-041001-205]
ENSDARG00000005606	5773.05	-0.0399467	0.0865243	-0.461682	0.644309	0.851362	paxip1	protein_coding	PAX interacting (with transcription-activation domain) protein 1 [Source:ZFIN;Acc:ZDB-GENE-041010-214]
ENSDARG00000005612	2425.94	0.119584	0.12068	0.990918	0.321725	0.616845	aph1b	protein_coding	APH1B gamma secretase subunit [Source:ZFIN;Acc:ZDB-GENE-031118-31]
ENSDARG00000005619	6874.93	-0.000272656	0.0651781	-0.00418325	0.996662	0.998443	nek2	protein_coding	NIMA-related kinase 2 [Source:ZFIN;Acc:ZDB-GENE-040426-752]
ENSDARG00000005625	3760.02	-0.111246	0.062188	-1.78886	0.0736368	0.267092	tmem57a	protein_coding	transmembrane protein 57a [Source:ZFIN;Acc:ZDB-GENE-040426-1097]
ENSDARG00000005626	55.2652	-0.357823	0.380764	-0.93975	0.347346	0.64173	si:ch211-133l11.10	protein_coding	si:ch211-133l11.10 [Source:ZFIN;Acc:ZDB-GENE-141219-14]
ENSDARG00000005640	594.738	0.311482	0.163771	1.90194	0.0571791	0.228177	adat3	protein_coding	adenosine deaminase, tRNA-specific 3 [Source:ZFIN;Acc:ZDB-GENE-030616-531]
ENSDARG00000005643	1160.11	-0.325937	0.14384	-2.26598	0.0234528	0.126571	gcat	protein_coding	glycine C-acetyltransferase [Source:ZFIN;Acc:ZDB-GENE-060518-3]
ENSDARG00000005645	82.0883	1.20216	0.429122	2.80144	0.00508748	0.042329	robo3	protein_coding	roundabout, axon guidance receptor, homolog 3 (Drosophila) [Source:ZFIN;Acc:ZDB-GENE-000209-4]
ENSDARG00000005651	817.227	-1.32382	0.271039	-4.88423	1.03835e-06	4.51884e-05	hrasb	protein_coding	-Ha-ras Harvey rat sarcoma viral oncogene homolog b [Source:ZFIN;Acc:ZDB-GENE-050522-466]
ENSDARG00000005652	728.068	0.401866	0.134182	2.99492	0.00274513	0.0271515	man1a1	protein_coding	mannosidase, alpha, class 1A, member 1 [Source:ZFIN;Acc:ZDB-GENE-041014-321]
ENSDARG00000005670	103.292	-1.18623	0.341683	-3.47172	0.000517142	0.00773836	ttbk2a	protein_coding	tau tubulin kinase 2a [Source:ZFIN;Acc:ZDB-GENE-120928-3]
ENSDARG00000005673	1826.51	-0.00752154	0.10225	-0.0735605	0.94136	0.979823	f3b	protein_coding	coagulation factor IIIb [Source:ZFIN;Acc:ZDB-GENE-050417-234]
ENSDARG00000005675	8471.59	0.000166861	0.103643	0.00160996	0.998715	0.999224	sec61a1l	protein_coding	Sec61 translocon alpha 1 subunit, like [Source:ZFIN;Acc:ZDB-GENE-021016-2]
ENSDARG00000005679	1612.05	0.0520512	0.0738022	0.705279	0.480636	0.747951	trip10a	protein_coding	thyroid hormone receptor interactor 10a [Source:ZFIN;Acc:ZDB-GENE-041114-105]
ENSDARG00000005690	139.037	0.321732	0.257522	1.24934	0.211541	0.496985	slc25a23a	protein_coding	solute carrier family 25 (mitochondrial carrier; phosphate carrier), member 23a [Source:ZFIN;Acc:ZDB-GENE-121214-154]
ENSDARG00000005699	9885.61	0.00589736	0.137864	0.0427766	0.96588	0.988144	ddx19	protein_coding	DEAD/H (Asp-Glu-Ala-Asp/His) box polypeptide 19 (DBP5 homolog, yeast) [Source:ZFIN;Acc:ZDB-GENE-020419-30]
ENSDARG00000005713	351.033	-0.21776	0.229654	-0.94821	0.343022	0.637659	ethe1	protein_coding	ethylmalonic encephalopathy 1 [Source:ZFIN;Acc:ZDB-GENE-040426-2503]
ENSDARG00000005738	1906.71	-0.0139943	0.10921	-0.128141	0.898037	0.964262	rpf1	protein_coding	ribosome production factor 1 homolog [Source:ZFIN;Acc:ZDB-GENE-040625-177]
ENSDARG00000005749	23.1704	1.3191	0.805854	1.6369	0.101652	0.327366	cand2	protein_coding	cullin-associated and neddylation-dissociated 2 (putative) [Source:ZFIN;Acc:ZDB-GENE-060503-645]
ENSDARG00000005754	134.937	-0.306573	0.389646	-0.786799	0.431399	0.711821	ptprfb	protein_coding	protein tyrosine phosphatase, receptor type, f, b [Source:ZFIN;Acc:ZDB-GENE-060503-530]
ENSDARG00000005762	135.464	0.188184	0.496819	0.378777	0.704854	0.882165	col14a1a	protein_coding	collagen, type XIV, alpha 1a [Source:ZFIN;Acc:ZDB-GENE-030131-9889]
ENSDARG00000005772	1643.59	-0.159799	0.163229	-0.978992	0.327584	0.622318	tsr2	protein_coding	TSR2, 20S rRNA accumulation, homolog (S. cerevisiae) [Source:ZFIN;Acc:ZDB-GENE-021231-2]
ENSDARG00000005774	11096.1	-0.0524924	0.082407	-0.636989	0.524132	0.780073	ddx3b	protein_coding	DEAD (Asp-Glu-Ala-Asp) box helicase 3b [Source:ZFIN;Acc:ZDB-GENE-980526-150]
ENSDARG00000005775	81.5801	-0.118119	0.304396	-0.388043	0.697984	0.879398	scn8aa	protein_coding	sodium channel, voltage gated, type VIII, alpha subunit a [Source:ZFIN;Acc:ZDB-GENE-000828-1]
ENSDARG00000005786	473.457	-0.221225	0.177725	-1.24476	0.213221	0.49881	ppm1f	protein_coding	protein phosphatase, Mg2+/Mn2+ dependent, 1F [Source:ZFIN;Acc:ZDB-GENE-051128-2]
ENSDARG00000005789	661.689	-1.32097	0.235013	-5.62083	1.90043e-08	1.37843e-06	enpp1	protein_coding	ectonucleotide pyrophosphatase/phosphodiesterase 1 [Source:ZFIN;Acc:ZDB-GENE-040724-172]
ENSDARG00000005791	685.24	0.214123	0.14985	1.42892	0.153028	0.41436	rpl28	protein_coding	ribosomal protein L28 [Source:ZFIN;Acc:ZDB-GENE-040930-10]
ENSDARG00000005799	1866.99	0.146615	0.155038	0.945673	0.344315	0.638767	smim14	protein_coding	small integral membrane protein 14 [Source:ZFIN;Acc:ZDB-GENE-040426-22]
ENSDARG00000005800	32.6582	-2.42988	0.6857	-3.54364	0.00039464	0.00626673	ampd3a	protein_coding	adenosine monophosphate deaminase 3a [Source:ZFIN;Acc:ZDB-GENE-110407-2]
ENSDARG00000005823	1940.03	-0.315734	0.162758	-1.9399	0.0523921	0.215743	slc39a10	protein_coding	solute carrier family 39 (zinc transporter), member 10 [Source:ZFIN;Acc:ZDB-GENE-040426-1157]
ENSDARG00000005827	3912.77	-0.137509	0.0935517	-1.46987	0.141596	0.395831	eif2s1a	protein_coding	eukaryotic translation initiation factor 2, subunit 1 alpha a [Source:ZFIN;Acc:ZDB-GENE-030131-526]
ENSDARG00000005828	380.415	-0.173485	0.270649	-0.640995	0.521526	0.777648	faima	protein_coding	Fas apoptotic inhibitory molecule a [Source:ZFIN;Acc:ZDB-GENE-040718-323]
ENSDARG00000005834	787.646	-0.689043	0.223291	-3.08585	0.00202971	0.0218703	gatad2b	protein_coding	GATA zinc finger domain containing 2B [Source:ZFIN;Acc:ZDB-GENE-060503-655]
ENSDARG00000005840	3636.99	-0.00457776	0.0662267	-0.0691226	0.944892	0.980707	got2b	protein_coding	glutamic-oxaloacetic transaminase 2b, mitochondrial [Source:ZFIN;Acc:ZDB-GENE-030131-7917]
ENSDARG00000005842	62.0445	1.6071	0.677194	2.37318	0.0176359	0.103355	cd9a	protein_coding	CD9 molecule a [Source:ZFIN;Acc:ZDB-GENE-030131-1175]
ENSDARG00000005846	27.4797	-1.68985	1.16434	-1.45134	0.146684	0.404169		protein_coding
ENSDARG00000005853	29.4521	0.189525	0.621697	0.304851	0.760479	0.911636	slc25a6	protein_coding	solute carrier family 25 (mitochondrial carrier; adenine nucleotide translocator), member 6 [Source:ZFIN;Acc:ZDB-GENE-070912-446]
ENSDARG00000005861	2518.46	-0.0377293	0.0832254	-0.453339	0.650305	0.854219	ralgapa2	protein_coding	Ral GTPase activating protein, alpha subunit 2 (catalytic) [Source:ZFIN;Acc:ZDB-GENE-131122-56]
ENSDARG00000005867	3477.63	-0.269661	0.0826807	-3.26148	0.00110834	0.014061	gon4l	protein_coding	gon-4-like (C. elegans) [Source:ZFIN;Acc:ZDB-GENE-070117-2447]
ENSDARG00000005870	784.918	0.283415	0.121779	2.32729	0.0199499	0.112958	mmadhc	protein_coding	methylmalonic aciduria (cobalamin deficiency) cblD type, with homocystinuria [Source:ZFIN;Acc:ZDB-GENE-040704-50]
ENSDARG00000005883	22.4823	0.119567	1.14546	0.104383	0.916865	0.971561	rfx1a	protein_coding	regulatory factor X, 1a (influences HLA class II expression) [Source:ZFIN;Acc:ZDB-GENE-070424-94]
ENSDARG00000005891	673.814	-0.235986	0.125453	-1.88107	0.0599624	0.23521	cyb5r3	protein_coding	cytochrome b5 reductase 3 [Source:ZFIN;Acc:ZDB-GENE-030131-3281]
ENSDARG00000005894	26.4411	0.280196	0.603716	0.464119	0.642563	0.850471	slc7a9	protein_coding	solute carrier family 7 (amino acid transporter light chain, bo,+ system), member 9 [Source:ZFIN;Acc:ZDB-GENE-080116-2]
ENSDARG00000005897	280.026	-0.100308	0.207947	-0.48237	0.629543	0.844157	dera	protein_coding	deoxyribose-phosphate aldolase (putative) [Source:ZFIN;Acc:ZDB-GENE-041010-200]
ENSDARG00000005908	581.889	0.462882	0.233701	1.98066	0.0476299	0.20344	clk4b	protein_coding	CDC-like kinase 4b [Source:ZFIN;Acc:ZDB-GENE-050227-19]
ENSDARG00000005915	350.732	0.675685	0.184079	3.67061	0.000241968	0.00431767	tcf3a	protein_coding	transcription factor 3a [Source:ZFIN;Acc:ZDB-GENE-990415-51]
ENSDARG00000005916	18.7377	-0.454634	0.633629	-0.717509	0.47306	0.742185	srpk3	protein_coding	SRSF protein kinase 3 [Source:ZFIN;Acc:ZDB-GENE-101025-2]
ENSDARG00000005924	259.478	-1.48393	0.285817	-5.19189	2.08169e-07	1.08713e-05	serpina10a	protein_coding	serpin peptidase inhibitor, clade A (alpha-1 antiproteinase, antitrypsin), member 10a [Source:ZFIN;Acc:ZDB-GENE-041014-246]
ENSDARG00000005926	1387.61	0.163734	0.145265	1.12714	0.259684	0.552308	ak2	protein_coding	adenylate kinase 2 [Source:ZFIN;Acc:ZDB-GENE-030131-512]
ENSDARG00000005927	2137.76	0.104348	0.0710217	1.46925	0.141766	0.39595	tbc1d17	protein_coding	TBC1 domain family, member 17 [Source:ZFIN;Acc:ZDB-GENE-050522-79]
ENSDARG00000005941	4258.07	0.0844418	0.0608602	1.38747	0.165298	0.434008	yes1	protein_coding	YES proto-oncogene 1, Src family tyrosine kinase [Source:ZFIN;Acc:ZDB-GENE-050126-1]
ENSDARG00000005943	62.3065	-0.693693	0.328933	-2.10892	0.0349518	0.166846	htra4	protein_coding	HtrA serine peptidase 4 [Source:ZFIN;Acc:ZDB-GENE-131120-192]
ENSDARG00000005945	2859.08	-0.0905442	0.0988	-0.916439	0.359437	0.651997	sart1	protein_coding	squamous cell carcinoma antigen recognised by T cells [Source:ZFIN;Acc:ZDB-GENE-040718-422]
ENSDARG00000005948	1139.06	-0.592909	0.153858	-3.85362	0.000116386	0.0024024	ankmy2a	protein_coding	ankyrin repeat and MYND domain containing 2a [Source:ZFIN;Acc:ZDB-GENE-030131-6321]
ENSDARG00000005972	592.415	0.198061	0.181308	1.0924	0.274657	0.568305	ric8b	protein_coding	RIC8 guanine nucleotide exchange factor B [Source:ZFIN;Acc:ZDB-GENE-030131-6435]
ENSDARG00000005980	1019.59	0.166559	0.17071	0.975687	0.329219	0.623803	sfswap	protein_coding	splicing factor, suppressor of white-apricot family [Source:ZFIN;Acc:ZDB-GENE-040426-931]
ENSDARG00000005989	1886.48	-0.0226233	0.151723	-0.14911	0.881467	0.958999	rgl1	protein_coding	ral guanine nucleotide dissociation stimulator-like 1 [Source:ZFIN;Acc:ZDB-GENE-040426-1816]
ENSDARG00000005993	1465.07	-0.0721639	0.139483	-0.517367	0.6049	0.828189	prc1b	protein_coding	protein regulator of cytokinesis 1b [Source:ZFIN;Acc:ZDB-GENE-040426-777]
ENSDARG00000006003	5739.08	-0.174107	0.165613	-1.05129	0.293126	0.58644	mycla	protein_coding	MYCL proto-oncogene, bHLH transcription factor a [Source:ZFIN;Acc:ZDB-GENE-040426-2439]
ENSDARG00000006008	31.4948	0.25813	0.457949	0.563665	0.572982	0.810734	dct	protein_coding	dopachrome tautomerase [Source:ZFIN;Acc:ZDB-GENE-000508-1]
ENSDARG00000006010	5337.35	0.00437985	0.0859658	0.0509488	0.959366	0.985591	bmi1a	protein_coding	bmi1 polycomb ring finger oncogene 1a [Source:ZFIN;Acc:ZDB-GENE-030131-224]
ENSDARG00000006011	124.202	-0.0341335	0.260315	-0.131124	0.895677	0.963407	klhl42	protein_coding	kelch-like family, member 42 [Source:ZFIN;Acc:ZDB-GENE-041210-190]
ENSDARG00000006019	8101.45	-0.1181	0.0899571	-1.31284	0.189236	0.467849	tktb	protein_coding	transketolase b [Source:ZFIN;Acc:ZDB-GENE-030909-13]
ENSDARG00000006025	3086.83	0.215105	0.0682756	3.15053	0.00162972	0.018678	tp53i11b	protein_coding	tumor protein p53 inducible protein 11b [Source:ZFIN;Acc:ZDB-GENE-030131-6328]
ENSDARG00000006029	1337.56	-0.0187336	0.0946453	-0.197935	0.843096	0.943942	lta4h	protein_coding	leukotriene A4 hydrolase [Source:ZFIN;Acc:ZDB-GENE-040426-2477]
ENSDARG00000006031	1492.72	-0.0732806	0.115047	-0.636965	0.524148	0.780073	abat	protein_coding	4-aminobutyrate aminotransferase [Source:ZFIN;Acc:ZDB-GENE-031006-4]
ENSDARG00000006038	1451.35	-0.101745	0.1441	-0.706071	0.480144	0.747606	aebp2	protein_coding	AE binding protein 2 [Source:ZFIN;Acc:ZDB-GENE-040426-2885]
ENSDARG00000006040	899.503	0.0253336	0.121823	0.207954	0.835265	0.941425	cyp20a1	protein_coding	cytochrome P450, family 20, subfamily A, polypeptide 1 [Source:ZFIN;Acc:ZDB-GENE-040426-2646]
ENSDARG00000006044	614.438	0.253017	0.165483	1.52896	0.126274	0.371233	ust	protein_coding	uronyl-2-sulfotransferase [Source:ZFIN;Acc:ZDB-GENE-041001-163]
ENSDARG00000006060	15.609	0.252699	0.694596	0.363807	0.716002	0.888383	aim1b	protein_coding	absent in melanoma 1b [Source:ZFIN;Acc:ZDB-GENE-030131-7179]
ENSDARG00000006062	2692.49	-0.17931	0.0899282	-1.99392	0.0461608	0.199864	akap1b	protein_coding	A kinase (PRKA) anchor protein 1b [Source:ZFIN;Acc:ZDB-GENE-030131-6844]
ENSDARG00000006065	26.3905	0.0481649	0.574872	0.0837837	0.933228	0.977084	znf385b	protein_coding	zinc finger protein 385B [Source:ZFIN;Acc:ZDB-GENE-030616-154]
ENSDARG00000006074	3823.37	0.344132	0.114604	3.00279	0.0026752	0.0267298	uck2a	protein_coding	uridine-cytidine kinase 2a [Source:ZFIN;Acc:ZDB-GENE-030131-7158]
ENSDARG00000006092	6735.72	0.0127493	0.0667054	0.191128	0.848425	0.945915	rad21a	protein_coding	RAD21 cohesin complex component a [Source:ZFIN;Acc:ZDB-GENE-030131-994]
ENSDARG00000006094	2129.82	-0.191088	0.100921	-1.89343	0.0583001	0.230945	igf2r	protein_coding	insulin-like growth factor 2 receptor [Source:ZFIN;Acc:ZDB-GENE-041014-300]
ENSDARG00000006112	5960.62	-0.0767236	0.106673	-0.719239	0.471994	0.741697	myof	protein_coding	myoferlin [Source:ZFIN;Acc:ZDB-GENE-040426-1138]
ENSDARG00000006120	25.8425	1.99697	0.854755	2.33631	0.0194752	0.111154	tbx2b	protein_coding	T-box 2b [Source:ZFIN;Acc:ZDB-GENE-990726-27]
ENSDARG00000006124	6287.97	-0.10017	0.0841817	-1.18993	0.234074	0.526581	kdm5c	protein_coding	lysine (K)-specific demethylase 5C [Source:ZFIN;Acc:ZDB-GENE-060810-94]
ENSDARG00000006125	6154.34	0.0537143	0.0668431	0.803589	0.421635	0.704013	csnk1db	protein_coding	casein kinase 1, delta b [Source:ZFIN;Acc:ZDB-GENE-040426-2385]
ENSDARG00000006128	164.09	-0.737466	0.331027	-2.22781	0.0258931	0.135584	cep170aa	protein_coding	centrosomal protein 170Aa [Source:ZFIN;Acc:ZDB-GENE-090312-109]
ENSDARG00000006151	66.9152	-2.49024	1.86856	-1.3327	0.182629	0.459639	pde11al	protein_coding	phosphodiesterase 11a, like [Source:ZFIN;Acc:ZDB-GENE-031118-106]
ENSDARG00000006169	402.212	-0.176126	0.239619	-0.735023	0.462325	0.73519	lrrk2	protein_coding	leucine-rich repeat kinase 2 [Source:ZFIN;Acc:ZDB-GENE-071218-6]
ENSDARG00000006181	130.841	1.11006	0.431886	2.57027	0.0101619	0.0706019	hif1aa	protein_coding	hypoxia inducible factor 1, alpha subunit (basic helix-loop-helix transcription factor) a [Source:ZFIN;Acc:ZDB-GENE-080917-55]
ENSDARG00000006192	3071.89	-0.0445854	0.0797448	-0.559101	0.576093	0.811627	gatad2ab	protein_coding	GATA zinc finger domain containing 2Ab [Source:ZFIN;Acc:ZDB-GENE-040426-2372]
ENSDARG00000006196	1946.32	-0.160508	0.0814038	-1.97175	0.0486384	0.206116	sav1	protein_coding	salvador family WW domain containing protein 1 [Source:ZFIN;Acc:ZDB-GENE-040912-28]
ENSDARG00000006200	5713.3	-0.0847326	0.110432	-0.76728	0.442915	0.721175	eif4g1a	protein_coding	eukaryotic translation initiation factor 4 gamma, 1a [Source:ZFIN;Acc:ZDB-GENE-070112-702]
ENSDARG00000006202	51.3478	-0.0207266	0.869801	-0.0238292	0.980989	0.992722	erbb3a	protein_coding	erb-b2 receptor tyrosine kinase 3a [Source:ZFIN;Acc:ZDB-GENE-030916-3]
ENSDARG00000006207	95.8453	0.790866	0.48535	1.62948	0.103212	0.329277	gpx1b	protein_coding	glutathione peroxidase 1b [Source:ZFIN;Acc:ZDB-GENE-040912-60]
ENSDARG00000006219	356.582	-0.187117	0.243347	-0.76893	0.441935	0.720107	gnl3	protein_coding	guanine nucleotide binding protein-like 3 (nucleolar) [Source:ZFIN;Acc:ZDB-GENE-030131-616]
ENSDARG00000006225	6405.62	0.0859431	0.0892597	0.962843	0.335626	0.630148	ddx39aa	protein_coding	DEAD (Asp-Glu-Ala-Asp) box polypeptide 39Aa [Source:ZFIN;Acc:ZDB-GENE-030131-4275]
ENSDARG00000006235	1081.52	-0.270026	0.113254	-2.38426	0.0171137	0.101025	brms1la	protein_coding	breast cancer metastasis-suppressor 1-like a [Source:ZFIN;Acc:ZDB-GENE-050913-49]
ENSDARG00000006240	1996.93	-0.207649	0.07817	-2.65638	0.00789848	0.0585916	slc27a1a	protein_coding	solute carrier family 27 (fatty acid transporter), member 1a [Source:ZFIN;Acc:ZDB-GENE-050320-112]
ENSDARG00000006242	1052.36	-0.329358	0.111362	-2.95754	0.00310105	0.0296969	ptp4a1	protein_coding	protein tyrosine phosphatase type IVA, member 1 [Source:ZFIN;Acc:ZDB-GENE-041121-11]
ENSDARG00000006251	2210.09	0.0686878	0.125335	0.548035	0.583668	0.815282	ell2	protein_coding	elongation factor, RNA polymerase II, 2 [Source:ZFIN;Acc:ZDB-GENE-030131-1717]
ENSDARG00000006253	1824.63	-0.184068	0.194486	-0.946436	0.343926	0.63865	mier3a	protein_coding	mesoderm induction early response 1, family member 3 a [Source:ZFIN;Acc:ZDB-GENE-050913-97]
ENSDARG00000006257	3449.91	0.192964	0.103518	1.86407	0.0623118	0.240572	vldlr	protein_coding	very low density lipoprotein receptor [Source:ZFIN;Acc:ZDB-GENE-040426-803]
ENSDARG00000006260	4446.22	-0.169359	0.219579	-0.77129	0.440535	0.71925	tuba8l4	protein_coding	tubulin, alpha 8 like 4 [Source:ZFIN;Acc:ZDB-GENE-040426-860]
ENSDARG00000006266	528.333	-0.125512	0.248418	-0.505244	0.613387	0.83399	stat1a	protein_coding	signal transducer and activator of transcription 1a [Source:ZFIN;Acc:ZDB-GENE-980526-499]
ENSDARG00000006272	1164.58	-0.19099	0.117279	-1.62851	0.103417	0.329621	mpp5a	protein_coding	membrane protein, palmitoylated 5a (MAGUK p55 subfamily member 5) [Source:ZFIN;Acc:ZDB-GENE-020712-1]
ENSDARG00000006279	177.564	-0.842824	0.293839	-2.86831	0.00412666	0.0364444	rragd	protein_coding	ras-related GTP binding D [Source:ZFIN;Acc:ZDB-GENE-070620-6]
ENSDARG00000006283	1756.51	-0.364013	0.108133	-3.36636	0.000761677	0.0104646	waslb	protein_coding	Wiskott-Aldrich syndrome-like b [Source:ZFIN;Acc:ZDB-GENE-040426-718]
ENSDARG00000006288	129.066	0.0521028	0.296269	0.175863	0.860402	0.949999	prdm5	protein_coding	PR domain containing 5 [Source:ZFIN;Acc:ZDB-GENE-040708-1]
ENSDARG00000006290	397.331	0.154386	0.19083	0.809027	0.4185	0.701822	ndufs5	protein_coding	NADH dehydrogenase (ubiquinone) Fe-S protein 5 [Source:ZFIN;Acc:ZDB-GENE-050522-437]
ENSDARG00000006299	1735.58	-0.0935727	0.115685	-0.808856	0.418598	0.701822	arhgef7a	protein_coding	Rho guanine nucleotide exchange factor (GEF) 7a [Source:ZFIN;Acc:ZDB-GENE-060322-11]
ENSDARG00000006300	284.29	-0.203887	0.220648	-0.924034	0.355469	0.648885	psmd9	protein_coding	proteasome 26S subunit, non-ATPase 9 [Source:ZFIN;Acc:ZDB-GENE-030131-431]
ENSDARG00000006301	370.811	-0.0634193	0.178797	-0.354701	0.722814	0.892446	raph1a	protein_coding	Ras association (RalGDS/AF-6) and pleckstrin homology domains 1a [Source:ZFIN;Acc:ZDB-GENE-070912-156]
ENSDARG00000006307	171.137	0.671123	0.517321	1.2973	0.194527	0.47388	shisa4	protein_coding	shisa family member 4 [Source:ZFIN;Acc:ZDB-GENE-050417-419]
ENSDARG00000006308	211.021	0.856339	0.379808	2.25466	0.0241546	0.129378	ptpn18	protein_coding	protein tyrosine phosphatase, non-receptor type 18 [Source:ZFIN;Acc:ZDB-GENE-050320-12]
ENSDARG00000006314	1985.67	-0.0330945	0.0835896	-0.395916	0.692167	0.876014	itgav	protein_coding	integrin, alpha V [Source:ZFIN;Acc:ZDB-GENE-060616-382]
ENSDARG00000006316	1925.56	0.285461	0.0975773	2.92549	0.00343916	0.0319771	rpl23a	protein_coding	ribosomal protein L23a [Source:ZFIN;Acc:ZDB-GENE-030131-7479]
ENSDARG00000006332	1176.69	0.10997	0.106058	1.03689	0.299788	0.592609	snx14	protein_coding	sorting nexin 14 [Source:ZFIN;Acc:ZDB-GENE-040724-144]
ENSDARG00000006345	626.45	-0.289987	0.184344	-1.57307	0.115701	0.352939	med17	protein_coding	mediator complex subunit 17 [Source:ZFIN;Acc:ZDB-GENE-040302-1]
ENSDARG00000006353	2890.37	-0.205553	0.0989241	-2.07789	0.0377194	0.175868	itga5	protein_coding	integrin, alpha 5 (fibronectin receptor, alpha polypeptide) [Source:ZFIN;Acc:ZDB-GENE-031116-52]
ENSDARG00000006368	96.0045	-0.51147	0.293715	-1.74139	0.0816161	0.285675	crlf1b	protein_coding	cytokine receptor-like factor 1b [Source:ZFIN;Acc:ZDB-GENE-080108-1]
ENSDARG00000006370	707.301	-0.125132	0.116105	-1.07775	0.281146	0.575298	atp6v1h	protein_coding	ATPase, H+ transporting, lysosomal V1 subunit H [Source:ZFIN;Acc:ZDB-GENE-021219-2]
ENSDARG00000006372	12.6302	-0.516599	0.704162	-0.733637	0.46317	0.735569	ugt5c2	protein_coding	UDP glucuronosyltransferase 5 family, polypeptide C2 [Source:ZFIN;Acc:ZDB-GENE-060825-206]
ENSDARG00000006385	1310.76	0.0230217	0.0930928	0.247299	0.804677	0.930259	triobpb	protein_coding	TRIO and F-actin binding protein b [Source:ZFIN;Acc:ZDB-GENE-061215-80]
ENSDARG00000006389	4444.08	0.0361288	0.143203	0.252292	0.800816	0.928886	smad2	protein_coding	SMAD family member 2 [Source:ZFIN;Acc:ZDB-GENE-990603-7]
ENSDARG00000006392	1248.63	0.0251988	0.115552	0.218074	0.827372	0.938151	exosc9	protein_coding	exosome component 9 [Source:ZFIN;Acc:ZDB-GENE-041010-180]
ENSDARG00000006395	3526.16	0.0187719	0.0946963	0.198232	0.842863	0.943936	rbm25b	protein_coding	RNA binding motif protein 25b [Source:ZFIN;Acc:ZDB-GENE-030131-5547]
ENSDARG00000006396	323.508	-0.0502026	0.195367	-0.256965	0.797206	0.927853	nrcama	protein_coding	neuronal cell adhesion molecule a [Source:ZFIN;Acc:ZDB-GENE-041210-235]
ENSDARG00000006397	2280.04	-0.170517	0.0937134	-1.81956	0.0688261	0.255734	laptm4a	protein_coding	lysosomal protein transmembrane 4 alpha [Source:ZFIN;Acc:ZDB-GENE-030131-1024]
ENSDARG00000006399	3074.66	0.028025	0.0719555	0.389477	0.696924	0.878455	ywhae1	protein_coding	tyrosine 3-monooxygenase/tryptophan 5-monooxygenase activation protein, epsilon polypeptide 1 [Source:ZFIN;Acc:ZDB-GENE-030131-779]
ENSDARG00000006408	4787.37	0.148391	0.108925	1.36232	0.173098	0.445723	hmgb3b	protein_coding	high mobility group box 3b [Source:ZFIN;Acc:ZDB-GENE-050417-290]
ENSDARG00000006413	795.082	0.181708	0.133927	1.35677	0.174855	0.44821	rpl38	protein_coding	ribosomal protein L38 [Source:ZFIN;Acc:ZDB-GENE-030131-8752]
ENSDARG00000006420	2179.75	-0.43107	0.120286	-3.58371	0.000338752	0.00557482	atrnl1b	protein_coding	attractin-like 1b [Source:ZFIN;Acc:ZDB-GENE-030131-8092]
ENSDARG00000006422	646.483	-0.263707	0.281546	-0.936639	0.348944	0.643021	esyt3	protein_coding	extended synaptotagmin-like protein 3 [Source:ZFIN;Acc:ZDB-GENE-050809-35]
ENSDARG00000006434	1602.08	-0.0870311	0.116316	-0.748233	0.45432	0.729884	polr1e	protein_coding	polymerase (RNA) I polypeptide E [Source:ZFIN;Acc:ZDB-GENE-050522-251]
ENSDARG00000006467	50.4253	0.163321	0.547519	0.298293	0.765479	0.913734	pcdh8	protein_coding	protocadherin 8 [Source:ZFIN;Acc:ZDB-GENE-980526-242]
ENSDARG00000006474	12.2042	-1.00006	0.78722	-1.27037	0.203952	0.4874	saxo2	protein_coding	stabilizer of axonemal microtubules 2 [Source:ZFIN;Acc:ZDB-GENE-051127-27]
ENSDARG00000006477	3717.18	-0.0336915	0.0954057	-0.353139	0.723984	0.892779	ddi2	protein_coding	DNA-damage inducible protein 2 [Source:ZFIN;Acc:ZDB-GENE-031030-15]
ENSDARG00000006487	1912.53	-0.0695846	0.085837	-0.81066	0.417561	0.701001	anp32a	protein_coding	acidic (leucine-rich) nuclear phosphoprotein 32 family, member A [Source:ZFIN;Acc:ZDB-GENE-030131-7850]
ENSDARG00000006494	1941.32	-0.144753	0.107263	-1.34953	0.177168	0.45192	asb7	protein_coding	ankyrin repeat and SOCS box containing 7 [Source:ZFIN;Acc:ZDB-GENE-040426-2429]
ENSDARG00000006497	87.4866	0.258928	0.346732	0.746768	0.455204	0.730302	rtn1a	protein_coding	reticulon 1a [Source:ZFIN;Acc:ZDB-GENE-030131-2426]
ENSDARG00000006508	604.608	0.0891605	0.156519	0.569648	0.568916	0.808535	pip5k1bb	protein_coding	phosphatidylinositol-4-phosphate 5-kinase, type I, beta b [Source:ZFIN;Acc:ZDB-GENE-040912-141]
ENSDARG00000006514	80.8454	1.41436	0.524635	2.69588	0.00702019	0.0535208	her6	protein_coding	hairy-related 6 [Source:ZFIN;Acc:ZDB-GENE-980526-144]
ENSDARG00000006524	5760.17	-0.0831511	0.0579867	-1.43397	0.151581	0.412151	supt6h	protein_coding	SPT6 homolog, histone chaperone [Source:ZFIN;Acc:ZDB-GENE-030131-7949]
ENSDARG00000006526	44.5333	0.630661	0.40434	1.55973	0.118824	0.358002	fn1b	protein_coding	fibronectin 1b [Source:ZFIN;Acc:ZDB-GENE-030131-6545]
ENSDARG00000006527	5605.37	-0.0763773	0.0841975	-0.907121	0.364343	0.656436	brd3a	protein_coding	bromodomain containing 3a [Source:ZFIN;Acc:ZDB-GENE-030131-6141]
ENSDARG00000006545	1463.66	-0.0155667	0.0805184	-0.193331	0.8467	0.945288	rgp1	protein_coding	GP1 homolog, RAB6A GEF complex partner 1 [Source:ZFIN;Acc:ZDB-GENE-040718-352]
ENSDARG00000006546	458.863	0.0468408	0.143362	0.326732	0.743871	0.903498	ak4	protein_coding	adenylate kinase 4 [Source:ZFIN;Acc:ZDB-GENE-040426-2505]
ENSDARG00000006553	4607.62	0.0737574	0.0954593	0.772658	0.439725	0.71852	rras	protein_coding	related RAS viral (r-ras) oncogene homolog [Source:ZFIN;Acc:ZDB-GENE-041010-217]
ENSDARG00000006566	1240.23	0.123921	0.169926	0.729264	0.46584	0.737059	nlk1	protein_coding	nemo-like kinase, type 1 [Source:ZFIN;Acc:ZDB-GENE-040701-1]
ENSDARG00000006567	218.096	0.279776	0.203642	1.37386	0.169484	0.439674	dus4l	protein_coding	dihydrouridine synthase 4-like (S. cerevisiae) [Source:ZFIN;Acc:ZDB-GENE-040801-233]
ENSDARG00000006577	104.463	-0.0869739	0.316952	-0.274407	0.783772	0.921564	nadka	protein_coding	NAD kinase a [Source:ZFIN;Acc:ZDB-GENE-050417-39]
ENSDARG00000006580	18168.1	-0.0249181	0.119599	-0.208347	0.834958	0.941371	cldnd	protein_coding	claudin d [Source:ZFIN;Acc:ZDB-GENE-010328-4]
ENSDARG00000006584	2453.69	-0.00924897	0.140116	-0.0660095	0.94737	0.981442	phf8	protein_coding	PHD finger protein 8 [Source:ZFIN;Acc:ZDB-GENE-060419-1]
ENSDARG00000006585	356.331	-0.110782	0.173058	-0.64014	0.522081	0.778163		protein_coding	dystrophia myotonica, WD repeat containing [Source:HGNC Symbol;Acc:HGNC:2936]
ENSDARG00000006600	4180.28	-0.172747	0.0878654	-1.96603	0.0492946	0.20773	lsm14aa	protein_coding	LSM14A mRNA processing body assembly factor a [Source:ZFIN;Acc:ZDB-GENE-040426-1567]
ENSDARG00000006601	71.6584	0.630015	0.312616	2.0153	0.0438735	0.193624	kaznb	protein_coding	kazrin, periplakin interacting protein b [Source:ZFIN;Acc:ZDB-GENE-061215-31]
ENSDARG00000006602	12.1003	-1.90721	0.950258	-2.00705	0.0447448	0.196199	chrna2a	protein_coding	cholinergic receptor, nicotinic, alpha 2a (neuronal) [Source:ZFIN;Acc:ZDB-GENE-040108-2]
ENSDARG00000006603	797.094	0.0683745	0.224441	0.304643	0.760638	0.911636	csrp1a	protein_coding	cysteine and glycine-rich protein 1a [Source:ZFIN;Acc:ZDB-GENE-030909-4]
ENSDARG00000006604	2208.36	-0.00471617	0.179749	-0.0262375	0.979068	0.99238	pvrl3b	protein_coding	poliovirus receptor-related 3b [Source:ZFIN;Acc:ZDB-GENE-050327-14]
ENSDARG00000006609	3565.12	-0.000964173	0.11239	-0.00857884	0.993155	0.997569	map2k2a	protein_coding	mitogen-activated protein kinase kinase 2a [Source:ZFIN;Acc:ZDB-GENE-041027-1]
ENSDARG00000006615	68.3726	1.2064	0.440268	2.74015	0.00614116	0.0485757	hnf1ba	protein_coding	HNF1 homeobox Ba [Source:ZFIN;Acc:ZDB-GENE-020104-1]
ENSDARG00000006617	46.081	0.349682	0.532297	0.65693	0.511226	0.771103	napga	protein_coding	N-ethylmaleimide-sensitive factor attachment protein, gamma a [Source:ZFIN;Acc:ZDB-GENE-050320-46]
ENSDARG00000006621	744.133	0.0402047	0.189227	0.212468	0.831742	0.939839	pspc1	protein_coding	paraspeckle component 1 [Source:ZFIN;Acc:ZDB-GENE-030131-9530]
ENSDARG00000006624	3028.22	-0.0168692	0.0750934	-0.224643	0.822257	0.936387	ppp2r2ab	protein_coding	protein phosphatase 2, regulatory subunit B, alpha b [Source:ZFIN;Acc:ZDB-GENE-030131-5474]
ENSDARG00000006639	846.83	-0.00442783	0.119805	-0.0369588	0.970518	0.990041	lnpb	protein_coding	limb and neural patterns b [Source:ZFIN;Acc:ZDB-GENE-030131-9455]
ENSDARG00000006640	2565.77	-0.0283958	0.0684654	-0.414747	0.678327	0.869811	eomesa	protein_coding	eomesodermin homolog a [Source:ZFIN;Acc:ZDB-GENE-001228-1]
ENSDARG00000006642	1508.98	-0.138348	0.105568	-1.31051	0.190023	0.46895	drg2	protein_coding	developmentally regulated GTP binding protein 2 [Source:ZFIN;Acc:ZDB-GENE-040808-29]
ENSDARG00000006666	639.205	-0.0267152	0.13231	-0.201914	0.839984	0.943372	si:dkeyp-69c1.6	protein_coding	si:dkeyp-69c1.6 [Source:ZFIN;Acc:ZDB-GENE-030131-6333]
ENSDARG00000006672	1787.03	0.216973	0.0785688	2.76157	0.00575238	0.0463355	fam49a	protein_coding	zinc finger protein 395 [Source:ZFIN;Acc:ZDB-GENE-031002-50]
ENSDARG00000006678	127.934	-0.378323	0.248675	-1.52136	0.128171	0.374568	pth2r	protein_coding	parathyroid hormone 2 receptor [Source:ZFIN;Acc:ZDB-GENE-991123-10]
ENSDARG00000006683	811.76	-0.53865	0.331081	-1.62694	0.103749	0.329904	arhgef6	protein_coding	Rac/Cdc42 guanine nucleotide exchange factor (GEF) 6 [Source:ZFIN;Acc:ZDB-GENE-101013-2]
ENSDARG00000006691	4101.81	-0.222501	0.206074	-1.07972	0.280269	0.574311	rpl12	protein_coding	ribosomal protein L12 [Source:ZFIN;Acc:ZDB-GENE-030131-5297]
ENSDARG00000006712	201.593	0.0453652	0.240234	0.188838	0.85022	0.946017	wipf2b	protein_coding	WAS/WASL interacting protein family, member 2b [Source:ZFIN;Acc:ZDB-GENE-040625-182]
ENSDARG00000006719	780.171	0.271484	0.243014	1.11715	0.263928	0.557196	specc1la	protein_coding	sperm antigen with calponin homology and coiled-coil domains 1-like a [Source:ZFIN;Acc:ZDB-GENE-060810-139]
ENSDARG00000006754	1868.84	-0.0188045	0.112363	-0.167356	0.86709	0.953112	mllt3	protein_coding	myeloid/lymphoid or mixed-lineage leukemia (trithorax homolog, Drosophila); translocated to, 3 [Source:ZFIN;Acc:ZDB-GENE-050417-356]
ENSDARG00000006760	31.6462	0.794608	0.618617	1.28449	0.19897	0.479506	slc24a3	protein_coding	solute carrier family 24 (sodium/potassium/calcium exchanger), member 3 [Source:ZFIN;Acc:ZDB-GENE-090312-67]
ENSDARG00000006766	3551.59	-0.110849	0.0926556	-1.19636	0.231556	0.523188	snd1	protein_coding	staphylococcal nuclease and tudor domain containing 1 [Source:ZFIN;Acc:ZDB-GENE-030131-3124]
ENSDARG00000006773	50.8516	-3.71297	0.839221	-4.42431	9.67524e-06	0.000310619	elovl4a	protein_coding	ELOVL fatty acid elongase 4a [Source:ZFIN;Acc:ZDB-GENE-040426-1767]
ENSDARG00000006775	97.4487	-1.11124	0.905614	-1.22705	0.219803	0.507241	cass4	protein_coding	Cas scaffolding protein family member 4 [Source:ZFIN;Acc:ZDB-GENE-110131-9]
ENSDARG00000006782	2394.46	-0.203741	0.10049	-2.02747	0.042614	0.189777	rb1	protein_coding	retinoblastoma 1 [Source:ZFIN;Acc:ZDB-GENE-040428-1]
ENSDARG00000006786	262.485	-0.0788757	0.288393	-0.2735	0.784469	0.921859	copz2	protein_coding	coatomer protein complex, subunit zeta 2 [Source:ZFIN;Acc:ZDB-GENE-000406-5]
ENSDARG00000006791	3304.73	-0.233954	0.120447	-1.94239	0.0520904	0.215273	arntl1a	protein_coding	aryl hydrocarbon receptor nuclear translocator-like 1a [Source:ZFIN;Acc:ZDB-GENE-000509-1]
ENSDARG00000006797	744.995	0.12419	0.257905	0.481532	0.630138	0.844157	nt5dc1	protein_coding	5'-nucleotidase domain containing 1 [Source:ZFIN;Acc:ZDB-GENE-030131-8274]
ENSDARG00000006812	4552.35	0.269509	0.0760171	3.54537	0.000392063	0.00624233	wdr26b	protein_coding	WD repeat domain 26b [Source:ZFIN;Acc:ZDB-GENE-041014-277]
ENSDARG00000006816	228.028	0.383375	0.195192	1.96409	0.0495196	0.208387	gtf2f2b	protein_coding	general transcription factor IIF, polypeptide 2b [Source:ZFIN;Acc:ZDB-GENE-050417-374]
ENSDARG00000006818	499.901	0.114225	0.150588	0.758531	0.448133	0.725075	urod	protein_coding	uroporphyrinogen decarboxylase [Source:ZFIN;Acc:ZDB-GENE-000208-18]
ENSDARG00000006832	50.9726	0.0570637	0.670699	0.085081	0.932197	0.97684	galnt9	protein_coding	polypeptide N-acetylgalactosaminyltransferase 9 [Source:ZFIN;Acc:ZDB-GENE-060526-21]
ENSDARG00000006837	22.8181	-0.515334	0.589826	-0.873706	0.382278	0.673835	mycn	protein_coding	v-myc avian myelocytomatosis viral oncogene neuroblastoma derived homolog [Source:ZFIN;Acc:ZDB-GENE-020711-1]
ENSDARG00000006838	11.5779	1.91892	0.762001	2.51827	0.0117934	0.0781585	eef1a2	protein_coding	eukaryotic translation elongation factor 1 alpha 2 [Source:ZFIN;Acc:ZDB-GENE-040718-64]
ENSDARG00000006840	425.612	-0.0136896	0.14612	-0.0936877	0.925357	0.974176	gnmt	protein_coding	glycine N-methyltransferase [Source:ZFIN;Acc:ZDB-GENE-040227-1]
ENSDARG00000006848	382.865	-0.215769	0.373658	-0.577451	0.563635	0.805134	si:ch211-219a4.6	protein_coding	si:ch211-219a4.6 [Source:ZFIN;Acc:ZDB-GENE-081104-179]
ENSDARG00000006849	191.203	0.193052	0.343276	0.562381	0.573856	0.811053	asic2	protein_coding	acid-sensing (proton-gated) ion channel 2 [Source:ZFIN;Acc:ZDB-GENE-040513-4]
ENSDARG00000006859	781.905	-0.0603668	0.178118	-0.338914	0.734674	0.899136	nkain1	protein_coding	Na+/K+ transporting ATPase interacting 1 [Source:ZFIN;Acc:ZDB-GENE-040426-1472]
ENSDARG00000006862	1267.65	0.184474	0.106438	1.73317	0.083066	0.2887	kifap3b	protein_coding	kinesin-associated protein 3b [Source:ZFIN;Acc:ZDB-GENE-030131-2219]
ENSDARG00000006863	147.784	0.964275	0.502793	1.91784	0.0551317	0.222861	si:ch1073-349o24.2	protein_coding	si:ch1073-349o24.2 [Source:ZFIN;Acc:ZDB-GENE-081104-83]
ENSDARG00000006869	409.049	-0.414089	0.212848	-1.94546	0.0517191	0.214417	stx17	protein_coding	syntaxin 17 [Source:ZFIN;Acc:ZDB-GENE-041114-164]
ENSDARG00000006877	326.046	-0.0510081	0.189753	-0.268814	0.788073	0.923466	enpp4	protein_coding	ectonucleotide pyrophosphatase/phosphodiesterase 4 [Source:ZFIN;Acc:ZDB-GENE-050417-444]
ENSDARG00000006878	200.357	-0.702717	0.301934	-2.32739	0.0199448	0.112958	phf21aa	protein_coding	PHD finger protein 21Aa [Source:ZFIN;Acc:ZDB-GENE-050208-99]
ENSDARG00000006889	1251.31	-0.175624	0.138381	-1.26914	0.204393	0.487846	mpped2a	protein_coding	metallophosphoesterase domain containing 2a [Source:ZFIN;Acc:ZDB-GENE-050417-241]
ENSDARG00000006892	10.1484	-0.233794	0.867349	-0.26955	0.787506	0.923221	myo3b	protein_coding	myosin IIIB [Source:ZFIN;Acc:ZDB-GENE-070706-2]
ENSDARG00000006899	814.097	-0.269089	0.131335	-2.04888	0.0404742	0.183982	far1	protein_coding	fatty acyl CoA reductase 1 [Source:ZFIN;Acc:ZDB-GENE-040426-2908]
ENSDARG00000006900	4113.64	-0.0525028	0.0772337	-0.679792	0.496636	0.761406	impdh2	protein_coding	IMP (inosine 5'-monophosphate) dehydrogenase 2 [Source:ZFIN;Acc:ZDB-GENE-030114-5]
ENSDARG00000006901	34.4095	-0.581361	0.470881	-1.23462	0.21697	0.50338	si:ch1073-459j12.1	protein_coding	si:ch1073-459j12.1 [Source:ZFIN;Acc:ZDB-GENE-030131-8546]
ENSDARG00000006915	781.055	0.142402	0.122347	1.16392	0.244458	0.537792	arl8ba	protein_coding	ADP-ribosylation factor-like 8Ba [Source:ZFIN;Acc:ZDB-GENE-030131-9370]
ENSDARG00000006916	128.664	-0.227336	0.289878	-0.784245	0.432896	0.712714		protein_coding	vimentin-type intermediate filament associated coiled-coil protein [Source:HGNC Symbol;Acc:HGNC:33803]
ENSDARG00000006921	793.062	0.305641	0.123512	2.47459	0.0133391	0.0854827	lrp5	protein_coding	low density lipoprotein receptor-related protein 5 [Source:ZFIN;Acc:ZDB-GENE-050518-2]
ENSDARG00000006923	99.9538	0.819496	0.317141	2.58401	0.00976583	0.0688885	cacna1ab	protein_coding	calcium channel, voltage-dependent, P/Q type, alpha 1A subunit, b [Source:ZFIN;Acc:ZDB-GENE-090514-3]
ENSDARG00000006924	3792.06	-0.199843	0.0889549	-2.24656	0.0246682	0.131231	fbxo38	protein_coding	F-box protein 38 [Source:ZFIN;Acc:ZDB-GENE-030131-2797]
ENSDARG00000006963	7522.28	-0.329376	0.147556	-2.23222	0.0256005	0.134592	cse1l	protein_coding	CSE1 chromosome segregation 1-like (yeast) [Source:ZFIN;Acc:ZDB-GENE-990603-1]
ENSDARG00000006978	117.605	0.80566	0.252153	3.19512	0.00139773	0.0167162	zak	protein_coding	sterile alpha motif and leucine zipper containing kinase AZK [Source:ZFIN;Acc:ZDB-GENE-070912-386]
ENSDARG00000006990	168.062	-1.59741	0.510097	-3.13157	0.00173871	0.0196257	creld1b	protein_coding	cysteine-rich with EGF-like domains 1b [Source:ZFIN;Acc:ZDB-GENE-161219-1]
ENSDARG00000007025	974.079	-0.22106	0.133414	-1.65694	0.0975313	0.319024	ttc9c	protein_coding	tetratricopeptide repeat domain 9C [Source:ZFIN;Acc:ZDB-GENE-040426-1053]
ENSDARG00000007034	293.34	1.01312	0.149949	6.75642	1.41439e-11	1.89395e-09	hnrpkl	protein_coding	heterogeneous nuclear ribonucleoprotein K, like [Source:ZFIN;Acc:ZDB-GENE-040426-1923]
ENSDARG00000007040	24.6895	1.10333	1.03982	1.06107	0.288656	0.582255	tmigd1	protein_coding	transmembrane and immunoglobulin domain containing 1 [Source:ZFIN;Acc:ZDB-GENE-080303-6]
ENSDARG00000007045	551.689	-0.309324	0.175898	-1.75854	0.078656	0.279118	cnot4a	protein_coding	CCR4-NOT transcription complex, subunit 4a [Source:ZFIN;Acc:ZDB-GENE-090313-262]
ENSDARG00000007065	1205.52	0.0882965	0.0861136	1.02535	0.305198	0.599191	mrps18b	protein_coding	mitochondrial ribosomal protein S18B [Source:ZFIN;Acc:ZDB-GENE-050417-278]
ENSDARG00000007077	534.388	-0.544955	0.291935	-1.8667	0.0619437	0.239692	si:dkey-145p14.5	protein_coding	si:dkey-145p14.5 [Source:ZFIN;Acc:ZDB-GENE-041008-117]
ENSDARG00000007080	73.595	-4.18949	0.890673	-4.70373	2.55448e-06	0.000100555	rhcgl1	protein_coding	Rh family, C glycoprotein, like 1 [Source:ZFIN;Acc:ZDB-GENE-060209-2]
ENSDARG00000007081	4249.94	0.0152461	0.0820351	0.185848	0.852564	0.947044	pias4a	protein_coding	protein inhibitor of activated STAT, 4a [Source:ZFIN;Acc:ZDB-GENE-040426-2734]
ENSDARG00000007092	1230.34	0.0610983	0.0986439	0.619383	0.535664	0.786528	xab2	protein_coding	XPA binding protein 2 [Source:ZFIN;Acc:ZDB-GENE-040426-685]
ENSDARG00000007098	1228.07	0.0271248	0.108512	0.249969	0.802611	0.929496	itm2ba	protein_coding	integral membrane protein 2Ba [Source:ZFIN;Acc:ZDB-GENE-030131-2352]
ENSDARG00000007099	4077.59	0.123192	0.103852	1.18623	0.235531	0.527871	cx43.4	protein_coding	connexin 43.4 [Source:ZFIN;Acc:ZDB-GENE-990415-38]
ENSDARG00000007108	816.285	0.362459	0.180722	2.00561	0.0448977	0.196524	lipia	protein_coding	lipase, member Ia [Source:ZFIN;Acc:ZDB-GENE-040801-242]
ENSDARG00000007125	164.814	0.218738	0.311462	0.702296	0.482495	0.749108	asb6	protein_coding	ankyrin repeat and SOCS box containing 6 [Source:ZFIN;Acc:ZDB-GENE-050522-338]
ENSDARG00000007127	695.686	-0.350169	0.114884	-3.04803	0.00230347	0.0239472	acat2	protein_coding	acetyl-CoA acetyltransferase 2 [Source:ZFIN;Acc:ZDB-GENE-990714-22]
ENSDARG00000007129	436.534	0.0856975	0.211967	0.404297	0.685995	0.872856	slc6a16a	protein_coding	solute carrier family 6, member 16a [Source:ZFIN;Acc:ZDB-GENE-061009-43]
ENSDARG00000007130	145.521	0.149843	0.25724	0.582504	0.560227	0.802733	mrto4	protein_coding	MRT4 homolog, ribosome maturation factor [Source:ZFIN;Acc:ZDB-GENE-050417-142]
ENSDARG00000007135	1467.24	-0.205709	0.129171	-1.59253	0.111265	0.344163	cnot3a	protein_coding	CCR4-NOT transcription complex, subunit 3a [Source:ZFIN;Acc:ZDB-GENE-040927-6]
ENSDARG00000007136	17.1191	0.308211	0.609535	0.50565	0.613103	0.833954	sh3bp5lb	protein_coding	SH3-binding domain protein 5-like, b [Source:ZFIN;Acc:ZDB-GENE-060503-310]
ENSDARG00000007141	2486.3	0.0988825	0.116869	0.846096	0.397499	0.684439	psmc3	protein_coding	proteasome 26S subunit, ATPase 3 [Source:ZFIN;Acc:ZDB-GENE-030131-666]
ENSDARG00000007169	218.89	-0.088433	0.241153	-0.36671	0.713836	0.886959	itgb1bp1	protein_coding	integrin beta 1 binding protein 1 [Source:ZFIN;Acc:ZDB-GENE-051113-264]
ENSDARG00000007172	3223.79	-0.135697	0.119015	-1.14017	0.254217	0.546489	plxna3	protein_coding	plexin A3 [Source:ZFIN;Acc:ZDB-GENE-070613-1]
ENSDARG00000007175	543.383	-0.178235	0.166255	-1.07206	0.283693	0.577539	recql	protein_coding	RecQ helicase-like [Source:ZFIN;Acc:ZDB-GENE-050809-134]
ENSDARG00000007179	4084.73	-0.0460208	0.105543	-0.43604	0.662808	0.861235	sash1a	protein_coding	SAM and SH3 domain containing 1a [Source:ZFIN;Acc:ZDB-GENE-030131-9960]
ENSDARG00000007180	967.82	0.169358	0.109737	1.54331	0.122755	0.365698	slc30a4	protein_coding	solute carrier family 30 (zinc transporter), member 4 [Source:ZFIN;Acc:ZDB-GENE-040426-1408]
ENSDARG00000007181	959.579	-0.291485	0.121815	-2.39285	0.0167181	0.099213	nadk2	protein_coding	NAD kinase 2, mitochondrial [Source:ZFIN;Acc:ZDB-GENE-040801-202]
ENSDARG00000007184	175.54	0.38157	0.210684	1.8111	0.0701251	0.258922	zbtb16a	protein_coding	zinc finger and BTB domain containing 16a [Source:ZFIN;Acc:ZDB-GENE-030131-1989]
ENSDARG00000007186	107.802	-0.36973	0.344062	-1.07461	0.282551	0.576365	ppp1r8a	protein_coding	protein phosphatase 1, regulatory subunit 8a [Source:ZFIN;Acc:ZDB-GENE-060503-681]
ENSDARG00000007195	70.7325	-0.132954	0.316734	-0.419765	0.674657	0.867393	grm2b	protein_coding	glutamate receptor, metabotropic 2b [Source:ZFIN;Acc:ZDB-GENE-060201-5]
ENSDARG00000007196	1456.46	0.000144875	0.0945651	0.00153202	0.998778	0.999224	rae1	protein_coding	ribonucleic acid export 1 [Source:ZFIN;Acc:ZDB-GENE-040426-1029]
ENSDARG00000007198	1603.18	0.0401316	0.105522	0.380315	0.703712	0.88156	mta1	protein_coding	metastasis associated 1 [Source:ZFIN;Acc:ZDB-GENE-131121-353]
ENSDARG00000007204	3535.86	-0.242055	0.0932926	-2.59458	0.0094706	0.0674417	si:ch211-195b21.5	protein_coding	si:ch211-195b21.5 [Source:ZFIN;Acc:ZDB-GENE-030131-954]
ENSDARG00000007207	490.717	0.166002	0.159203	1.04271	0.297085	0.590087	cnpy2	protein_coding	canopy 2 [Source:ZFIN;Acc:ZDB-GENE-060315-4]
ENSDARG00000007216	3337.25	0.0969366	0.100556	0.96401	0.335041	0.629601	abce1	protein_coding	ATP-binding cassette, sub-family E (OABP), member 1 [Source:ZFIN;Acc:ZDB-GENE-040426-1995]
ENSDARG00000007217	383.64	0.0117922	0.213444	0.0552471	0.955942	0.985182	wdr55	protein_coding	WD repeat domain 55 [Source:ZFIN;Acc:ZDB-GENE-040924-7]
ENSDARG00000007219	172.097	1.47215	0.768927	1.91455	0.0555503	0.22404	actn1	protein_coding	actinin, alpha 1 [Source:ZFIN;Acc:ZDB-GENE-081113-4]
ENSDARG00000007220	225.696	-0.377452	0.348654	-1.0826	0.278987	0.57293	ncam1b	protein_coding	neural cell adhesion molecule 1b [Source:ZFIN;Acc:ZDB-GENE-010822-2]
ENSDARG00000007221	648.104	-0.364656	0.157689	-2.3125	0.0207499	0.116645	pbk	protein_coding	PDZ binding kinase [Source:ZFIN;Acc:ZDB-GENE-030523-2]
ENSDARG00000007231	2704	-0.343556	0.19849	-1.73085	0.0834789	0.289398	ryk	protein_coding	receptor-like tyrosine kinase [Source:ZFIN;Acc:ZDB-GENE-070209-277]
ENSDARG00000007241	716.474	0.215612	0.223308	0.965534	0.334277	0.628909	mycb	protein_coding	v-myc avian myelocytomatosis viral oncogene homolog b [Source:ZFIN;Acc:ZDB-GENE-040426-780]
ENSDARG00000007244	637.424	0.506914	0.141725	3.57676	0.000347881	0.00568919	acp2	protein_coding	acid phosphatase 2, lysosomal [Source:ZFIN;Acc:ZDB-GENE-050306-40]
ENSDARG00000007247	133.669	1.6918	0.578166	2.92614	0.00343192	0.0319666	ric8a	protein_coding	RIC8 guanine nucleotide exchange factor A [Source:ZFIN;Acc:ZDB-GENE-040927-18]
ENSDARG00000007250	1725.74	-0.218285	0.236494	-0.923005	0.356005	0.649229	use1	protein_coding	unconventional SNARE in the ER 1 homolog (S. cerevisiae) [Source:ZFIN;Acc:ZDB-GENE-040426-1015]
ENSDARG00000007257	351.721	0.206061	0.191941	1.07356	0.28302	0.576752	rab5ab	protein_coding	RAB5A, member RAS oncogene family, b [Source:ZFIN;Acc:ZDB-GENE-040122-3]
ENSDARG00000007264	602.793	-0.200982	0.134226	-1.49734	0.134306	0.383762	gbas	protein_coding	glioblastoma amplified sequence [Source:ZFIN;Acc:ZDB-GENE-991008-18]
ENSDARG00000007271	3331.44	0.123177	0.0967415	1.27326	0.202926	0.485919	mynn	protein_coding	myoneurin [Source:ZFIN;Acc:ZDB-GENE-030131-5378]
ENSDARG00000007278	5921.87	0.0449326	0.069031	0.650905	0.515108	0.772802	ect2	protein_coding	epithelial cell transforming 2 [Source:ZFIN;Acc:ZDB-GENE-040831-2]
ENSDARG00000007279	2375.67	-0.403127	0.0903465	-4.46201	8.11962e-06	0.000267379	yipf5	protein_coding	Yip1 domain family, member 5 [Source:ZFIN;Acc:ZDB-GENE-040426-1057]
ENSDARG00000007285	344.711	0.0964039	0.245495	0.392692	0.694547	0.877011	mrpl57	protein_coding	mitochondrial ribosomal protein L57 [Source:ZFIN;Acc:ZDB-GENE-040426-1745]
ENSDARG00000007289	47.7877	-1.05121	0.431306	-2.43728	0.0147984	0.0914222	si:dkey-27j5.3	protein_coding	si:dkey-27j5.3 [Source:ZFIN;Acc:ZDB-GENE-121214-223]
ENSDARG00000007294	5737.32	-0.0290003	0.121524	-0.238638	0.811386	0.933463	aco2	protein_coding	aconitase 2, mitochondrial [Source:ZFIN;Acc:ZDB-GENE-030131-1390]
ENSDARG00000007302	1714.12	-0.0403379	0.100586	-0.401027	0.6884	0.873788	sh3gl3b	protein_coding	SH3-domain GRB2-like 3b [Source:ZFIN;Acc:ZDB-GENE-040121-4]
ENSDARG00000007315	2870.31	0.0874837	0.156952	0.557391	0.577261	0.811785	tmpoa	protein_coding	thymopoietin a [Source:ZFIN;Acc:ZDB-GENE-030131-6003]
ENSDARG00000007320	2707.59	0.178981	0.0746179	2.39864	0.0164563	0.0981425	rpl7	protein_coding	ribosomal protein L7 [Source:ZFIN;Acc:ZDB-GENE-030131-8654]
ENSDARG00000007323	1250.45	0.113015	0.0892808	1.26584	0.205571	0.489392	chmp4bb	protein_coding	charged multivesicular body protein 4Bb [Source:ZFIN;Acc:ZDB-GENE-040426-2812]
ENSDARG00000007347	10.1568	2.55439	1.127	2.26654	0.0234184	0.126429	degs1	protein_coding	delta(4)-desaturase, sphingolipid 1 [Source:ZFIN;Acc:ZDB-GENE-030131-5283]
ENSDARG00000007349	41.8583	-0.511056	0.604276	-0.845733	0.397702	0.684512	dmrt1	protein_coding	doublesex and mab-3 related transcription factor 1 [Source:ZFIN;Acc:ZDB-GENE-050511-1]
ENSDARG00000007358	183.469	-0.905324	0.345425	-2.6209	0.00876978	0.0637274	cxcr3.1	protein_coding	chemokine (C-X-C motif) receptor 3, tandem duplicate 1 [Source:ZFIN;Acc:ZDB-GENE-060130-38]
ENSDARG00000007359	904.267	-0.105685	0.132977	-0.794759	0.426754	0.708033	zgc:56596	protein_coding	zgc:56596 [Source:ZFIN;Acc:ZDB-GENE-040426-1089]
ENSDARG00000007362	202.787	0.0939005	0.241978	0.388054	0.697976	0.879398	sft2d1	protein_coding	SFT2 domain containing 1 [Source:ZFIN;Acc:ZDB-GENE-040426-1350]
ENSDARG00000007369	856.677	-0.981428	0.0961163	-10.2108	1.77331e-24	1.20793e-21	tcf7l1b	protein_coding	transcription factor 7-like 1b (T-cell specific, HMG-box) [Source:ZFIN;Acc:ZDB-GENE-991110-10]
ENSDARG00000007370	68.4057	0.795061	0.325547	2.44223	0.0145969	0.0908218	dysf	protein_coding	dysferlin, limb girdle muscular dystrophy 2B (autosomal recessive) [Source:ZFIN;Acc:ZDB-GENE-070501-1]
ENSDARG00000007377	3796.66	0.121477	0.109406	1.11033	0.266856	0.559906	odc1	protein_coding	ornithine decarboxylase 1 [Source:ZFIN;Acc:ZDB-GENE-010816-1]
ENSDARG00000007382	12.148	-0.812281	0.771553	-1.05279	0.292438	0.585737	ubtd1a	protein_coding	ubiquitin domain containing 1a [Source:ZFIN;Acc:ZDB-GENE-070424-93]
ENSDARG00000007383	1912.6	0.150011	0.114488	1.31028	0.1901	0.46895	kcnk6	protein_coding	potassium channel, subfamily K, member 6 [Source:ZFIN;Acc:ZDB-GENE-050309-213]
ENSDARG00000007385	3001.24	0.0288395	0.0801166	0.35997	0.71887	0.889826	cct7	protein_coding	chaperonin containing TCP1, subunit 7 (eta) [Source:ZFIN;Acc:ZDB-GENE-020419-7]
ENSDARG00000007387	1862.4	-0.283844	0.0945624	-3.00166	0.00268512	0.0267685	irf2a	protein_coding	interferon regulatory factor 2a [Source:ZFIN;Acc:ZDB-GENE-030131-4135]
ENSDARG00000007398	504.063	-0.256195	0.152677	-1.67802	0.0933426	0.310488	lrrk1	protein_coding	leucine-rich repeat kinase 1 [Source:ZFIN;Acc:ZDB-GENE-101019-2]
ENSDARG00000007405	3269.82	-0.0860966	0.0911361	-0.944704	0.34481	0.639382	strap	protein_coding	serine/threonine kinase receptor associated protein [Source:ZFIN;Acc:ZDB-GENE-040426-1110]
ENSDARG00000007409	568.907	-0.00718954	0.138513	-0.0519051	0.958604	0.985463	ppifa	protein_coding	peptidylprolyl isomerase Fa [Source:ZFIN;Acc:ZDB-GENE-040912-52]
ENSDARG00000007413	1156.88	-0.283758	0.112085	-2.53164	0.011353	0.0761744	arid2	protein_coding	AT rich interactive domain 2 (ARID, RFX-like) [Source:ZFIN;Acc:ZDB-GENE-030131-6311]
ENSDARG00000007418	1583.21	0.0373574	0.0986859	0.378548	0.705024	0.882307	chmp4c	protein_coding	charged multivesicular body protein 4C [Source:ZFIN;Acc:ZDB-GENE-050417-389]
ENSDARG00000007429	512.906	-0.230521	0.26813	-0.859736	0.389934	0.679544	ndor1	protein_coding	NADPH dependent diflavin oxidoreductase 1 [Source:ZFIN;Acc:ZDB-GENE-040426-1555]
ENSDARG00000007430	20.4916	0.494017	0.664287	0.74368	0.45707	0.731601	prdm12b	protein_coding	PR domain containing 12b [Source:ZFIN;Acc:ZDB-GENE-041114-172]
ENSDARG00000007438	2754.17	0.200078	0.0727089	2.75177	0.00592736	0.0474038	ube2ib	protein_coding	ubiquitin-conjugating enzyme E2Ib [Source:ZFIN;Acc:ZDB-GENE-990614-17]
ENSDARG00000007443	1677.18	0.212522	0.10469	2.03002	0.0423542	0.18912	fbxl18	protein_coding	F-box and leucine-rich repeat protein 18 [Source:ZFIN;Acc:ZDB-GENE-050913-65]
ENSDARG00000007444	311.529	-0.611786	0.232296	-2.63365	0.0084472	0.0618833	ift81	protein_coding	intraflagellar transport 81 homolog [Source:ZFIN;Acc:ZDB-GENE-040714-3]
ENSDARG00000007449	3509.53	-0.093118	0.074385	-1.25184	0.210628	0.496228	slc25a39	protein_coding	solute carrier family 25, member 39 [Source:ZFIN;Acc:ZDB-GENE-040426-1250]
ENSDARG00000007461	1017.94	-0.12743	0.137535	-0.926525	0.354173	0.647698	srgap1a	protein_coding	SLIT-ROBO Rho GTPase activating protein 1a [Source:ZFIN;Acc:ZDB-GENE-050420-284]
ENSDARG00000007465	5672.62	0.0275255	0.0981485	0.280447	0.779134	0.919311	tdrd1	protein_coding	tudor domain containing 1 [Source:ZFIN;Acc:ZDB-GENE-070803-1]
ENSDARG00000007477	708.453	-0.22444	0.11945	-1.87894	0.0602522	0.236111	fbxo8	protein_coding	F-box protein 8 [Source:ZFIN;Acc:ZDB-GENE-060421-7091]
ENSDARG00000007485	3406.11	-0.0662048	0.0695114	-0.952431	0.340879	0.635628	epc2	protein_coding	enhancer of polycomb homolog 2 (Drosophila) [Source:ZFIN;Acc:ZDB-GENE-040426-802]
ENSDARG00000007494	2628.08	-0.0998913	0.0884168	-1.12978	0.25857	0.55121	st3gal8	protein_coding	ST3 beta-galactoside alpha-2,3-sialyltransferase 8 [Source:ZFIN;Acc:ZDB-GENE-050417-286]
ENSDARG00000007496	786.929	0.218393	0.255641	0.854297	0.392941	0.681146	ufl1	protein_coding	UFM1-specific ligase 1 [Source:ZFIN;Acc:ZDB-GENE-040426-1163]
ENSDARG00000007523	189.641	-0.552938	0.33331	-1.65893	0.0971291	0.318352	kmt2e	protein_coding	lysine (K)-specific methyltransferase 2E [Source:ZFIN;Acc:ZDB-GENE-030131-4120]
ENSDARG00000007526	1778.74	-0.0303706	0.0739786	-0.410533	0.681415	0.871275	ndufs2	protein_coding	NADH dehydrogenase (ubiquinone) Fe-S protein 2 [Source:ZFIN;Acc:ZDB-GENE-050522-273]
ENSDARG00000007531	979.04	0.27341	0.095531	2.862	0.00420973	0.0369283	zcchc9	protein_coding	zinc finger, CCHC domain containing 9 [Source:ZFIN;Acc:ZDB-GENE-031030-9]
ENSDARG00000007561	196.341	-0.0890875	0.361626	-0.246353	0.805409	0.930831	cdh23	protein_coding	cadherin-related 23 [Source:ZFIN;Acc:ZDB-GENE-040513-7]
ENSDARG00000007566	2717.28	-0.0393263	0.0794974	-0.494686	0.620822	0.838918	appbp2	protein_coding	amyloid beta precursor protein (cytoplasmic tail) binding protein 2 [Source:ZFIN;Acc:ZDB-GENE-030131-1715]
ENSDARG00000007597	291.79	0.290859	0.233221	1.24714	0.212348	0.497694	bloc1s4	protein_coding	biogenesis of lysosomal organelles complex-1, subunit 4, cappuccino [Source:ZFIN;Acc:ZDB-GENE-040801-215]
ENSDARG00000007601	388.513	0.194725	0.412155	0.472455	0.636602	0.847996	zmynd8	protein_coding	zinc finger, MYND-type containing 8 [Source:ZFIN;Acc:ZDB-GENE-041119-1]
ENSDARG00000007603	1283	0.227003	0.157278	1.44332	0.14893	0.408016	stxbp2	protein_coding	syntaxin binding protein 2 [Source:ZFIN;Acc:ZDB-GENE-040426-2482]
ENSDARG00000007614	379.33	0.534452	0.184406	2.89823	0.00375272	0.0339849	wwox	protein_coding	WW domain containing oxidoreductase [Source:ZFIN;Acc:ZDB-GENE-040426-858]
ENSDARG00000007624	678.018	-0.309729	0.140934	-2.19768	0.0279719	0.143214	gins1	protein_coding	GINS complex subunit 1 (Psf1 homolog) [Source:ZFIN;Acc:ZDB-GENE-041010-184]
ENSDARG00000007630	981.262	0.137602	0.103963	1.32357	0.185646	0.46442	mkrn2	protein_coding	makorin, ring finger protein, 2 [Source:ZFIN;Acc:ZDB-GENE-020213-2]
ENSDARG00000007639	2167.91	-0.127466	0.0888162	-1.43516	0.15124	0.411869	cnot4b	protein_coding	CCR4-NOT transcription complex, subunit 4b [Source:ZFIN;Acc:ZDB-GENE-040426-1164]
ENSDARG00000007657	1626.57	0.575473	0.114244	5.03724	4.72298e-07	2.22207e-05	ccnh	protein_coding	cyclin H [Source:ZFIN;Acc:ZDB-GENE-050320-13]
ENSDARG00000007671	20.6468	1.63559	0.986611	1.65778	0.0973609	0.318712	ghrb	protein_coding	growth hormone receptor b [Source:ZFIN;Acc:ZDB-GENE-071119-4]
ENSDARG00000007678	138.196	-0.479713	0.466526	-1.02827	0.303824	0.597291	ttyh3b	protein_coding	tweety family member 3b [Source:ZFIN;Acc:ZDB-GENE-051120-105]
ENSDARG00000007682	128.864	0.954364	0.313486	3.04435	0.00233181	0.0241616	ppdpfa	protein_coding	pancreatic progenitor cell differentiation and proliferation factor a [Source:ZFIN;Acc:ZDB-GENE-030219-204]
ENSDARG00000007691	2456.13	-0.0340367	0.0857244	-0.397048	0.691332	0.875523	cul1b	protein_coding	cullin 1b [Source:ZFIN;Acc:ZDB-GENE-040426-2887]
ENSDARG00000007693	1908.64	-0.189582	0.111557	-1.69942	0.0892395	0.300735	nfkbiab	protein_coding	nuclear factor of kappa light polypeptide gene enhancer in B-cells inhibitor, alpha b [Source:ZFIN;Acc:ZDB-GENE-030131-1819]
ENSDARG00000007697	18.4749	-2.99606	1.25562	-2.38612	0.0170272	0.100666	fabp7a	protein_coding	fatty acid binding protein 7, brain, a [Source:ZFIN;Acc:ZDB-GENE-000627-1]
ENSDARG00000007708	1296.76	0.0549913	0.100575	0.546771	0.584536	0.815538	nsa2	protein_coding	NSA2 ribosome biogenesis homolog (S. cerevisiae) [Source:ZFIN;Acc:ZDB-GENE-030131-488]
ENSDARG00000007711	496.766	0.194816	0.168385	1.15696	0.247288	0.540418	rab3il1	protein_coding	RAB3A interacting protein (rabin3)-like 1 [Source:ZFIN;Acc:ZDB-GENE-110921-5]
ENSDARG00000007715	25.8421	-0.0767657	0.619541	-0.123907	0.901389	0.965168	lgsn	protein_coding	lengsin, lens protein with glutamine synthetase domain [Source:ZFIN;Acc:ZDB-GENE-060312-26]
ENSDARG00000007720	1326.78	-0.0679128	0.130468	-0.520531	0.602694	0.826619	sub1b	protein_coding	SUB1 homolog, transcriptional regulator b [Source:ZFIN;Acc:ZDB-GENE-040718-209]
ENSDARG00000007722	508.287	-0.0364782	0.132954	-0.274367	0.783803	0.921564	nudt8	protein_coding	nudix (nucleoside diphosphate linked moiety X)-type motif 8 [Source:ZFIN;Acc:ZDB-GENE-061013-219]
ENSDARG00000007723	35.6551	1.22336	1.2567	0.973468	0.330321	0.62479	efnb1	protein_coding	ephrin-B1 [Source:ZFIN;Acc:ZDB-GENE-010618-2]
ENSDARG00000007734	683.901	-0.141181	0.118988	-1.18652	0.235418	0.527728	stn1	protein_coding	STN1, CST complex subunit [Source:ZFIN;Acc:ZDB-GENE-040426-1390]
ENSDARG00000007737	2362.04	0.0228187	0.105076	0.217163	0.828082	0.93882	zyg11	protein_coding	zyg-11 homolog (C. elegans) [Source:ZFIN;Acc:ZDB-GENE-041014-17]
ENSDARG00000007739	25.342	0.348924	0.552655	0.63136	0.527805	0.782183	atp1a1a.2	protein_coding	ATPase, Na+/K+ transporting, alpha 1a polypeptide, tandem duplicate 2 [Source:ZFIN;Acc:ZDB-GENE-001212-2]
ENSDARG00000007743	112.776	-1.0317	0.319452	-3.22958	0.00123971	0.0152405	il15l	protein_coding	interleukin 15, like [Source:ZFIN;Acc:ZDB-GENE-041111-173]
ENSDARG00000007744	1122.8	0.124389	0.150567	0.826134	0.408728	0.694267	tsr1	protein_coding	TSR1, 20S rRNA accumulation, homolog (S. cerevisiae) [Source:ZFIN;Acc:ZDB-GENE-030131-3762]
ENSDARG00000007745	2232.48	-0.821986	0.1133	-7.25492	4.01885e-13	7.15493e-11	uqcrfs1	protein_coding	ubiquinol-cytochrome c reductase, Rieske iron-sulfur polypeptide 1 [Source:ZFIN;Acc:ZDB-GENE-040426-2060]
ENSDARG00000007751	3660.44	0.151502	0.0823859	1.83893	0.0659258	0.249236	lmnl3	protein_coding	lamin L3 [Source:ZFIN;Acc:ZDB-GENE-020424-4]
ENSDARG00000007755	565.761	-0.151161	0.148174	-1.02016	0.30765	0.601667	wdr61	protein_coding	WD repeat domain 61 [Source:ZFIN;Acc:ZDB-GENE-040426-1851]
ENSDARG00000007760	354.538	0.307481	0.150167	2.0476	0.0405994	0.184422	spg21	protein_coding	spastic paraplegia 21 (autosomal recessive, Mast syndrome) [Source:ZFIN;Acc:ZDB-GENE-040426-2722]
ENSDARG00000007764	3252.36	-0.0296799	0.06747	-0.439898	0.660011	0.859408	klhdc10	protein_coding	kelch domain containing 10 [Source:ZFIN;Acc:ZDB-GENE-040426-776]
ENSDARG00000007774	1492.08	0.071171	0.143243	0.496853	0.619292	0.838043	vash2	protein_coding	vasohibin 2 [Source:ZFIN;Acc:ZDB-GENE-041014-355]
ENSDARG00000007783	28.1163	1.10335	0.554741	1.98894	0.0467078	0.201146	blk	protein_coding	BLK proto-oncogene, Src family tyrosine kinase [Source:ZFIN;Acc:ZDB-GENE-040724-106]
ENSDARG00000007786	2142.83	-0.0254608	0.0783816	-0.324831	0.745309	0.904684	tmx2b	protein_coding	thioredoxin-related transmembrane protein 2b [Source:ZFIN;Acc:ZDB-GENE-040625-105]
ENSDARG00000007788	433.279	0.667299	1.19895	0.556568	0.577823	0.812072	atp2b1b	protein_coding	ATPase, Ca++ transporting, plasma membrane 1b [Source:ZFIN;Acc:ZDB-GENE-080409-1]
ENSDARG00000007791	2992.66	-0.243557	0.078909	-3.08655	0.00202493	0.0218339	ppp2r1ba	protein_coding	protein phosphatase 2, regulatory subunit A, beta a [Source:ZFIN;Acc:ZDB-GENE-040426-2700]
ENSDARG00000007795	291.504	0.319849	0.312476	1.02359	0.306027	0.600066	cst3	protein_coding	cystatin C (amyloid angiopathy and cerebral hemorrhage) [Source:ZFIN;Acc:ZDB-GENE-030131-373]
ENSDARG00000007804	234.674	0.701974	0.25348	2.76934	0.00561694	0.0454381	gas6	protein_coding	growth arrest-specific 6 [Source:ZFIN;Acc:ZDB-GENE-030131-7773]
ENSDARG00000007807	64.2111	0.721826	0.348204	2.073	0.0381726	0.17737	cyth3a	protein_coding	cytohesin 3a [Source:ZFIN;Acc:ZDB-GENE-120612-1]
ENSDARG00000007808	731.069	-0.00794641	0.222021	-0.0357913	0.971449	0.99022	zdhhc16a	protein_coding	zinc finger, DHHC-type containing 16a [Source:ZFIN;Acc:ZDB-GENE-040426-1621]
ENSDARG00000007812	1962.48	-0.174086	0.0745067	-2.33652	0.0194643	0.111132	sp3b	protein_coding	Sp3b transcription factor [Source:ZFIN;Acc:ZDB-GENE-110815-3]
ENSDARG00000007813	1261.71	-0.186854	0.0982796	-1.90125	0.0572691	0.228345	rnpepl1	protein_coding	arginyl aminopeptidase like 1 [Source:ZFIN;Acc:ZDB-GENE-030131-5522]
ENSDARG00000007818	2393.72	-0.0125868	0.0731681	-0.172025	0.863418	0.950882	palm1b	protein_coding	paralemmin 1b [Source:ZFIN;Acc:ZDB-GENE-040426-1147]
ENSDARG00000007823	1044.8	0.883241	0.214448	4.11867	3.81072e-05	0.000961395	atf3	protein_coding	activating transcription factor 3 [Source:ZFIN;Acc:ZDB-GENE-040426-728]
ENSDARG00000007824	149.146	-0.888862	0.482177	-1.84343	0.0652658	0.247769	camta1b	protein_coding	calmodulin binding transcription activator 1b [Source:ZFIN;Acc:ZDB-GENE-080229-1]
ENSDARG00000007825	350.42	0.142297	0.197759	0.719546	0.471805	0.741535	map2k1	protein_coding	mitogen-activated protein kinase kinase 1 [Source:ZFIN;Acc:ZDB-GENE-040426-2759]
ENSDARG00000007836	16123.9	0.268195	0.0973656	2.75452	0.00587791	0.0471286	ctsla	protein_coding	cathepsin La [Source:ZFIN;Acc:ZDB-GENE-030131-106]
ENSDARG00000007842	20.9254	4.69673	0.972469	4.82969	1.36743e-06	5.77456e-05	si:dkey-165n16.5	protein_coding	si:dkey-165n16.5 [Source:ZFIN;Acc:ZDB-GENE-100922-121]
ENSDARG00000007863	2665.02	-0.0286862	0.0788008	-0.364034	0.715832	0.888313	tra2a	protein_coding	transformer 2 alpha homolog (Drosophila) [Source:ZFIN;Acc:ZDB-GENE-040426-1391]
ENSDARG00000007867	1588.87	-0.0386465	0.114861	-0.336464	0.736521	0.900084	dazap2	protein_coding	DAZ associated protein 2 [Source:ZFIN;Acc:ZDB-GENE-030131-3036]
ENSDARG00000007869	297.275	1.28242	0.226744	5.65582	1.55107e-08	1.1683e-06	ehd3	protein_coding	EH-domain containing 3 [Source:ZFIN;Acc:ZDB-GENE-041014-352]
ENSDARG00000007885	454.97	0.0136941	0.25541	0.053616	0.957241	0.985267	fancl	protein_coding	Fanconi anemia, complementation group L [Source:ZFIN;Acc:ZDB-GENE-040426-1045]
ENSDARG00000007886	1051.74	0.0896902	0.10038	0.893506	0.371586	0.663189	slc35b2	protein_coding	solute carrier family 35 (adenosine 3'-phospho 5'-phosphosulfate transporter), member B2 [Source:ZFIN;Acc:ZDB-GENE-050213-1]
ENSDARG00000007892	297.285	-0.339511	0.288389	-1.17727	0.239088	0.531846	pdcd2	protein_coding	programmed cell death 2 [Source:ZFIN;Acc:ZDB-GENE-040426-1236]
ENSDARG00000007901	564.067	0.107586	0.195682	0.549799	0.582457	0.814328	crnkl1	protein_coding	crooked neck pre-mRNA splicing factor 1 [Source:ZFIN;Acc:ZDB-GENE-040426-694]
ENSDARG00000007912	40.8708	0.703811	0.383661	1.83446	0.0665854	0.250708		protein_coding
ENSDARG00000007916	530.886	0.395076	0.128577	3.07268	0.00212143	0.0226129	xpnpep3	protein_coding	X-prolyl aminopeptidase 3, mitochondrial [Source:ZFIN;Acc:ZDB-GENE-040426-2076]
ENSDARG00000007918	3508.4	0.0680695	0.0638438	1.06619	0.286339	0.579615	ttc27	protein_coding	tetratricopeptide repeat domain 27 [Source:ZFIN;Acc:ZDB-GENE-030102-1]
ENSDARG00000007923	3902.69	0.192002	0.0878573	2.18538	0.0288609	0.146521	ptpn1	protein_coding	protein tyrosine phosphatase, non-receptor type 1 [Source:ZFIN;Acc:ZDB-GENE-980605-23]
ENSDARG00000007943	2017.59	0.0317639	0.130447	0.243499	0.807619	0.931936	gabpb2a	protein_coding	GA binding protein transcription factor, beta subunit 2a [Source:ZFIN;Acc:ZDB-GENE-030131-5733]
ENSDARG00000007950	21.4271	1.65291	0.759237	2.17706	0.0294758	0.148775	itga11b	protein_coding	integrin, alpha 11b [Source:ZFIN;Acc:ZDB-GENE-071009-4]
ENSDARG00000007955	625.613	-0.00742619	0.196032	-0.0378825	0.969781	0.989809	iars	protein_coding	isoleucyl-tRNA synthetase [Source:ZFIN;Acc:ZDB-GENE-030131-6325]
ENSDARG00000007959	712.897	-0.0983949	0.123093	-0.799354	0.424085	0.706087	hibadhb	protein_coding	3-hydroxyisobutyrate dehydrogenase b [Source:ZFIN;Acc:ZDB-GENE-040426-1582]
ENSDARG00000007960	2147.07	0.625448	0.159849	3.91274	9.12566e-05	0.0019612	hnrnpaba	protein_coding	heterogeneous nuclear ribonucleoprotein A/Ba [Source:ZFIN;Acc:ZDB-GENE-030131-185]
ENSDARG00000007971	551.496	0.253033	0.18127	1.39589	0.162749	0.430496	cks1b	protein_coding	CDC28 protein kinase regulatory subunit 1B [Source:ZFIN;Acc:ZDB-GENE-040801-112]
ENSDARG00000007975	16.9848	0.740447	0.79344	0.933211	0.350711	0.644252	fth1b	protein_coding	ferritin, heavy polypeptide 1b [Source:ZFIN;Acc:ZDB-GENE-040912-30]
ENSDARG00000007976	2967.46	-0.0442381	0.206666	-0.214056	0.830503	0.939611	si:ch211-220f16.2	protein_coding	si:ch211-220f16.2 [Source:ZFIN;Acc:ZDB-GENE-070912-199]
ENSDARG00000007982	46.2563	-0.0452581	0.43041	-0.105151	0.916256	0.971375	onecut1	protein_coding	one cut homeobox 1 [Source:ZFIN;Acc:ZDB-GENE-040426-1469]
ENSDARG00000007989	823.462	-0.0538903	0.126149	-0.427196	0.669237	0.865043	nedd8	protein_coding	neural precursor cell expressed, developmentally down-regulated 8 [Source:ZFIN;Acc:ZDB-GENE-030616-588]
ENSDARG00000007996	302.192	0.132326	0.185831	0.71208	0.476415	0.744341	pou2f1b	protein_coding	POU class 2 homeobox 1b [Source:ZFIN;Acc:ZDB-GENE-030131-2422]
ENSDARG00000008010	10.4735	2.52183	1.20407	2.09443	0.036222	0.170674	zgc:194189	protein_coding	zgc:194189 [Source:ZFIN;Acc:ZDB-GENE-081022-71]
ENSDARG00000008014	1093.88	-0.106526	0.107533	-0.990632	0.321865	0.616845	nudt17	protein_coding	nudix (nucleoside diphosphate linked moiety X)-type motif 17 [Source:ZFIN;Acc:ZDB-GENE-050913-50]
ENSDARG00000008020	560.919	-0.0431731	0.19174	-0.225165	0.821851	0.936387	med31	protein_coding	mediator complex subunit 31 [Source:ZFIN;Acc:ZDB-GENE-040718-114]
ENSDARG00000008022	3687.49	-0.0553266	0.0736259	-0.751456	0.452378	0.728259	kif18a	protein_coding	kinesin family member 18A [Source:ZFIN;Acc:ZDB-GENE-040426-862]
ENSDARG00000008026	5954.91	0.0090045	0.0948257	0.0949584	0.924348	0.973956	fam129bb	protein_coding	family with sequence similarity 129, member Bb [Source:ZFIN;Acc:ZDB-GENE-030131-6218]
ENSDARG00000008030	32.8409	0.649169	0.551117	1.17791	0.238831	0.531576	myl9b	protein_coding	myosin, light chain 9b, regulatory [Source:ZFIN;Acc:ZDB-GENE-040426-2296]
ENSDARG00000008032	7368.98	0.0240479	0.0580003	0.414617	0.678422	0.869862	sart3	protein_coding	squamous cell carcinoma antigen recognized by T cells 3 [Source:ZFIN;Acc:ZDB-GENE-040724-10]
ENSDARG00000008034	60.0961	-0.0957326	0.424538	-0.225499	0.821591	0.936387	skib	protein_coding	v-ski avian sarcoma viral oncogene homolog b [Source:ZFIN;Acc:ZDB-GENE-990715-10]
ENSDARG00000008049	2764.16	0.0117105	0.152849	0.0766152	0.93893	0.979179	si:dkey-42i9.4	protein_coding	si:dkey-42i9.4 [Source:ZFIN;Acc:ZDB-GENE-030131-8398]
ENSDARG00000008068	509.214	0.234827	0.278229	0.844005	0.398667	0.685084	tma16	protein_coding	translation machinery associated 16 homolog [Source:ZFIN;Acc:ZDB-GENE-050522-20]
ENSDARG00000008097	596.96	0.221333	0.173658	1.27453	0.202475	0.485206	srsf9	protein_coding	serine/arginine-rich splicing factor 9 [Source:ZFIN;Acc:ZDB-GENE-040426-2397]
ENSDARG00000008100	16.6145	-1.15235	0.738356	-1.5607	0.118594	0.357722	slc7a10a	protein_coding	solute carrier family 7 (neutral amino acid transporter light chain, asc system), member 10a [Source:ZFIN;Acc:ZDB-GENE-080116-1]
ENSDARG00000008105	1566.39	0.134234	0.100337	1.33783	0.180952	0.457328	mettl2a	protein_coding	methyltransferase like 2A [Source:ZFIN;Acc:ZDB-GENE-050417-462]
ENSDARG00000008107	754.692	-0.215851	0.161859	-1.33357	0.182344	0.459365	src	protein_coding	v-src avian sarcoma (Schmidt-Ruppin A-2) viral oncogene homolog [Source:ZFIN;Acc:ZDB-GENE-030131-3809]
ENSDARG00000008119	879.521	-0.186041	0.357441	-0.520481	0.602728	0.826619	si:ch211-195d17.2	protein_coding	si:ch211-195d17.2 [Source:ZFIN;Acc:ZDB-GENE-030131-513]
ENSDARG00000008127	397.471	0.109148	0.19503	0.559648	0.57572	0.811627	pcdh15b	protein_coding	protocadherin-related 15b [Source:ZFIN;Acc:ZDB-GENE-050214-1]
ENSDARG00000008141	191.763	0.43362	0.228612	1.89675	0.0578612	0.229942	rbl1	protein_coding	retinoblastoma-like 1 (p107) [Source:ZFIN;Acc:ZDB-GENE-030131-8179]
ENSDARG00000008142	1407.61	0.238272	0.113613	2.09723	0.0359732	0.16991	stxbp3	protein_coding	syntaxin binding protein 3 [Source:ZFIN;Acc:ZDB-GENE-040426-2833]
ENSDARG00000008153	1777.29	-0.126465	0.106273	-1.19	0.234047	0.526581	serinc5	protein_coding	serine incorporator 5 [Source:ZFIN;Acc:ZDB-GENE-040426-2918]
ENSDARG00000008155	1700.57	-0.111963	0.105828	-1.05797	0.290068	0.583601	sms	protein_coding	spermine synthase [Source:ZFIN;Acc:ZDB-GENE-040625-150]
ENSDARG00000008184	6809.35	-0.103604	0.0634809	-1.63205	0.102669	0.328681	mia3	protein_coding	melanoma inhibitory activity family, member 3 [Source:ZFIN;Acc:ZDB-GENE-041014-270]
ENSDARG00000008188	1850.82	-0.242976	0.142279	-1.70774	0.0876848	0.297608	sf1	protein_coding	splicing factor 1 [Source:ZFIN;Acc:ZDB-GENE-030131-2492]
ENSDARG00000008192	1633.02	-0.0276871	0.190182	-0.145582	0.884251	0.959057	pank1a	protein_coding	pantothenate kinase 1a [Source:ZFIN;Acc:ZDB-GENE-040426-2846]
ENSDARG00000008200	2453.12	-0.119701	0.0961145	-1.2454	0.212985	0.498482	ugp2b	protein_coding	UDP-glucose pyrophosphorylase 2b [Source:ZFIN;Acc:ZDB-GENE-030131-6352]
ENSDARG00000008218	272.218	0.4578	0.268863	1.70273	0.0886185	0.299415	znf410	protein_coding	zinc finger protein 410 [Source:ZFIN;Acc:ZDB-GENE-040426-1817]
ENSDARG00000008224	2688.33	-0.221675	0.0973789	-2.27641	0.0228212	0.124344	vps35	protein_coding	vacuolar protein sorting 35 homolog (S. cerevisiae) [Source:ZFIN;Acc:ZDB-GENE-030131-2042]
ENSDARG00000008235	1005.83	0.110403	0.119535	0.923604	0.355693	0.648987	cog5	protein_coding	component of oligomeric golgi complex 5 [Source:ZFIN;Acc:ZDB-GENE-041210-47]
ENSDARG00000008237	2960.74	-0.0321313	0.0889552	-0.361208	0.717944	0.889575	sars	protein_coding	seryl-tRNA synthetase [Source:ZFIN;Acc:ZDB-GENE-040831-1]
ENSDARG00000008238	887.427	0.277095	0.127402	2.17496	0.0296329	0.14929	manba	protein_coding	mannosidase, beta A, lysosomal [Source:ZFIN;Acc:ZDB-GENE-040426-721]
ENSDARG00000008239	197.62	-0.350868	0.201697	-1.73958	0.0819332	0.286145	mocs3	protein_coding	molybdenum cofactor synthesis 3 [Source:ZFIN;Acc:ZDB-GENE-040426-782]
ENSDARG00000008243	4088.34	-0.0112614	0.0612916	-0.183734	0.854222	0.947144	cct8	protein_coding	chaperonin containing TCP1, subunit 8 (theta) [Source:ZFIN;Acc:ZDB-GENE-040426-876]
ENSDARG00000008247	81.8254	0.344475	0.378801	0.909383	0.363148	0.655163	vezf1a	protein_coding	vascular endothelial zinc finger 1a [Source:ZFIN;Acc:ZDB-GENE-040108-4]
ENSDARG00000008249	49.6336	0.244453	0.385196	0.63462	0.525676	0.781053	ptchd4	protein_coding	patched domain containing 4 [Source:ZFIN;Acc:ZDB-GENE-041001-178]
ENSDARG00000008255	11914.6	-0.0100657	0.073206	-0.137498	0.890637	0.961691	cnot6a	protein_coding	CCR4-NOT transcription complex, subunit 6a [Source:ZFIN;Acc:ZDB-GENE-030131-2768]
ENSDARG00000008275	155.183	-0.259926	0.264701	-0.981962	0.326119	0.620663	klhl24b	protein_coding	kelch-like family member 24b [Source:ZFIN;Acc:ZDB-GENE-040426-1185]
ENSDARG00000008278	2551.18	0.20597	0.0812194	2.53597	0.0112135	0.0754554	rcor2	protein_coding	REST corepressor 2 [Source:ZFIN;Acc:ZDB-GENE-040426-1812]
ENSDARG00000008279	712.683	0.0525913	0.124204	0.423427	0.671983	0.86657	map2k7	protein_coding	mitogen-activated protein kinase kinase 7 [Source:ZFIN;Acc:ZDB-GENE-090312-186]
ENSDARG00000008287	972.231	-0.076748	0.140081	-0.547885	0.583771	0.815283	fam114a1	protein_coding	family with sequence similarity 114, member A1 [Source:ZFIN;Acc:ZDB-GENE-070410-52]
ENSDARG00000008292	4133.48	-0.0388155	0.0913361	-0.424974	0.670856	0.865971	eif2s3	protein_coding	eukaryotic translation initiation factor 2, subunit 3 gamma [Source:ZFIN;Acc:ZDB-GENE-030131-5552]
ENSDARG00000008310	1458.96	-0.035296	0.169714	-0.207973	0.83525	0.941425	ip6k2a	protein_coding	inositol hexakisphosphate kinase 2a [Source:ZFIN;Acc:ZDB-GENE-030131-760]
ENSDARG00000008322	2997.29	-0.452048	0.0841547	-5.37163	7.80277e-08	4.71992e-06	ambra1a	protein_coding	autophagy/beclin-1 regulator 1a [Source:ZFIN;Acc:ZDB-GENE-111104-2]
ENSDARG00000008329	44.5512	-0.669687	0.615803	-1.0875	0.276815	0.570114	asic1a	protein_coding	acid-sensing (proton-gated) ion channel 1a [Source:ZFIN;Acc:ZDB-GENE-040513-2]
ENSDARG00000008333	451.097	0.346839	0.474804	0.73049	0.465091	0.736651	znfl2a	protein_coding	zinc finger-like gene 2a [Source:ZFIN;Acc:ZDB-GENE-030828-7]
ENSDARG00000008363	2408.3	0.334201	0.129368	2.58334	0.00978492	0.0689611	mcl1b	protein_coding	myeloid cell leukemia 1b [Source:ZFIN;Acc:ZDB-GENE-030825-1]
ENSDARG00000008370	4707.88	-0.0644178	0.0956603	-0.673402	0.500692	0.763513	csnk1da	protein_coding	casein kinase 1, delta a [Source:ZFIN;Acc:ZDB-GENE-030131-825]
ENSDARG00000008372	285.795	0.877493	0.222164	3.94976	7.82298e-05	0.00173111	spred2b	protein_coding	sprouty-related, EVH1 domain containing 2b [Source:ZFIN;Acc:ZDB-GENE-040426-2342]
ENSDARG00000008377	899.641	-1.46129	0.221927	-6.58454	4.56285e-11	5.70932e-09	epn2	protein_coding	epsin 2 [Source:ZFIN;Acc:ZDB-GENE-071212-1]
ENSDARG00000008380	2140.5	0.0284609	0.0702888	0.404915	0.68554	0.872509	brd7	protein_coding	bromodomain containing 7 [Source:ZFIN;Acc:ZDB-GENE-040426-2687]
ENSDARG00000008383	2898.87	0.0625955	0.0772062	0.810758	0.417505	0.701001	arpc1a	protein_coding	actin related protein 2/3 complex, subunit 1A [Source:ZFIN;Acc:ZDB-GENE-040116-1]
ENSDARG00000008384	167.833	2.44488	0.42854	5.70513	1.16256e-08	9.34046e-07	hdac6	protein_coding	histone deacetylase 6 [Source:ZFIN;Acc:ZDB-GENE-030131-3232]
ENSDARG00000008388	74.4668	0.702114	0.584359	1.20151	0.229552	0.520944	mmp14b	protein_coding	matrix metallopeptidase 14b (membrane-inserted) [Source:ZFIN;Acc:ZDB-GENE-030901-2]
ENSDARG00000008395	3133.89	-0.195204	0.093581	-2.08593	0.0369846	0.173329	snupn	protein_coding	snurportin 1 [Source:ZFIN;Acc:ZDB-GENE-030131-3464]
ENSDARG00000008396	331.955	-0.457083	0.60239	-0.758783	0.447983	0.724906	ftr24	protein_coding	finTRIM family, member 24 [Source:ZFIN;Acc:ZDB-GENE-050731-2]
ENSDARG00000008403	42.4092	1.64927	0.49921	3.30376	0.000953972	0.012507	phospho1	protein_coding	phosphatase, orphan 1 [Source:ZFIN;Acc:ZDB-GENE-040801-198]
ENSDARG00000008407	855.972	-0.0753858	0.237576	-0.317313	0.751006	0.907452	tspan7b	protein_coding	tetraspanin 7b [Source:ZFIN;Acc:ZDB-GENE-040927-5]
ENSDARG00000008413	42.7236	0.568956	0.598814	0.950139	0.342042	0.637038	atp11a	protein_coding	ATPase, class VI, type 11A [Source:ZFIN;Acc:ZDB-GENE-090311-52]
ENSDARG00000008433	68.65	-4.83078	0.660236	-7.31674	2.54068e-13	4.79576e-11	unc45b	protein_coding	unc-45 myosin chaperone B [Source:ZFIN;Acc:ZDB-GENE-020919-3]
ENSDARG00000008434	1337.91	-0.221003	0.194378	-1.13698	0.255547	0.547752	bcl2l1	protein_coding	bcl2-like 1 [Source:ZFIN;Acc:ZDB-GENE-010730-1]
ENSDARG00000008439	134.293	0.217767	0.286691	0.75959	0.4475	0.724511	atxn10	protein_coding	ataxin 10 [Source:ZFIN;Acc:ZDB-GENE-060503-180]
ENSDARG00000008447	3410.93	0.102959	0.0932314	1.10434	0.269447	0.562781	fkbp4	protein_coding	FK506 binding protein 4 [Source:ZFIN;Acc:ZDB-GENE-030131-514]
ENSDARG00000008454	4501.86	-0.549321	0.16491	-3.33104	0.00086523	0.0115575	cpeb1b	protein_coding	cytoplasmic polyadenylation element binding protein 1b [Source:ZFIN;Acc:ZDB-GENE-990927-1]
ENSDARG00000008457	11.1606	-2.75278	1.54598	-1.78061	0.0749764	0.270381	faah2a	protein_coding	fatty acid amide hydrolase 2a [Source:ZFIN;Acc:ZDB-GENE-040718-453]
ENSDARG00000008461	569.188	-1.514	0.269645	-5.6148	1.96786e-08	1.41424e-06	anapc5	protein_coding	anaphase promoting complex subunit 5 [Source:ZFIN;Acc:ZDB-GENE-030131-1574]
ENSDARG00000008472	2546.25	0.0266468	0.0811261	0.328462	0.742562	0.902399	apex2	protein_coding	APEX nuclease (apurinic/apyrimidinic endonuclease) 2 [Source:ZFIN;Acc:ZDB-GENE-040426-835]
ENSDARG00000008480	1759.46	-0.163858	0.0860715	-1.90374	0.0569439	0.227529	trmt61a	protein_coding	tRNA methyltransferase 61A [Source:ZFIN;Acc:ZDB-GENE-040718-5]
ENSDARG00000008485	210.643	-1.91701	0.20709	-9.2569	2.10449e-20	1.03034e-17	lrp3	protein_coding	low density lipoprotein receptor-related protein 3 [Source:ZFIN;Acc:ZDB-GENE-080116-3]
ENSDARG00000008487	298.782	-0.603054	0.264185	-2.2827	0.0224482	0.122713	dmd	protein_coding	dystrophin [Source:ZFIN;Acc:ZDB-GENE-010426-1]
ENSDARG00000008490	2018.77	0.100468	0.0973548	1.03198	0.302083	0.595403	ltv1	protein_coding	LTV1 ribosome biogenesis factor [Source:ZFIN;Acc:ZDB-GENE-040712-1]
ENSDARG00000008491	85.9191	-2.77909	0.571433	-4.86336	1.15409e-06	4.99478e-05	si:ch211-107o10.3	protein_coding	si:ch211-107o10.3 [Source:ZFIN;Acc:ZDB-GENE-030131-4716]
ENSDARG00000008494	828.738	0.417895	0.147169	2.83956	0.0045176	0.0389528	myl6	protein_coding	myosin, light chain 6, alkali, smooth muscle and non-muscle [Source:ZFIN;Acc:ZDB-GENE-041010-28]
ENSDARG00000008502	1159.82	0.127152	0.121221	1.04893	0.294211	0.587784	pno1	protein_coding	partner of NOB1 homolog [Source:ZFIN;Acc:ZDB-GENE-040426-1419]
ENSDARG00000008503	186.853	-0.279539	0.256243	-1.09091	0.275311	0.568985	glcci1	protein_coding	glucocorticoid induced 1 [Source:ZFIN;Acc:ZDB-GENE-031010-41]
ENSDARG00000008541	3702.33	0.160325	0.178008	0.900659	0.367769	0.659854	chia.4	protein_coding	chitinase, acidic.4 [Source:ZFIN;Acc:ZDB-GENE-030131-9279]
ENSDARG00000008542	721.07	0.233955	0.393663	0.594303	0.55231	0.798189	yod1	protein_coding	YOD1 deubiquitinase [Source:ZFIN;Acc:ZDB-GENE-050417-217]
ENSDARG00000008548	75.0341	0.89403	0.288745	3.09626	0.0019598	0.021352	arhgap12a	protein_coding	Rho GTPase activating protein 12a [Source:ZFIN;Acc:ZDB-GENE-050809-38]
ENSDARG00000008551	1504.11	-0.128445	0.256305	-0.501142	0.616271	0.835962	pole3	protein_coding	polymerase (DNA directed), epsilon 3 (p17 subunit) [Source:ZFIN;Acc:ZDB-GENE-040426-1773]
ENSDARG00000008553	35.4872	0.116165	0.541249	0.214623	0.830061	0.939433	zgc:136872	protein_coding	zgc:136872 [Source:ZFIN;Acc:ZDB-GENE-060421-5204]
ENSDARG00000008560	838.158	0.16148	0.153279	1.0535	0.292111	0.585305	brap	protein_coding	BRCA1 associated protein [Source:ZFIN;Acc:ZDB-GENE-040718-168]
ENSDARG00000008568	714.445	-0.106935	0.125459	-0.852346	0.394022	0.681783	slc25a24	protein_coding	solute carrier family 25 (mitochondrial carrier; phosphate carrier), member 24 [Source:ZFIN;Acc:ZDB-GENE-040912-183]
ENSDARG00000008573	632.49	-0.04966	0.182183	-0.272582	0.785174	0.922142	fam20b	protein_coding	family with sequence similarity 20, member B (H. sapiens) [Source:ZFIN;Acc:ZDB-GENE-040724-125]
ENSDARG00000008575	2174.41	-0.310297	0.101538	-3.05597	0.00224337	0.0235411	lyst	protein_coding	lysosomal trafficking regulator [Source:ZFIN;Acc:ZDB-GENE-070702-1]
ENSDARG00000008592	1901.04	-0.0305478	0.0727568	-0.419861	0.674587	0.867393	mtmr8	protein_coding	myotubularin related protein 8 [Source:ZFIN;Acc:ZDB-GENE-040426-1016]
ENSDARG00000008593	2525.45	-0.436636	0.112603	-3.87765	0.000105471	0.00220029	nbas	protein_coding	neuroblastoma amplified sequence [Source:ZFIN;Acc:ZDB-GENE-041014-367]
ENSDARG00000008623	904.998	-0.102836	0.109811	-0.936486	0.349023	0.643021	cops3	protein_coding	COP9 signalosome subunit 3 [Source:ZFIN;Acc:ZDB-GENE-030131-7660]
ENSDARG00000008639	693.851	-0.536416	0.153251	-3.50026	0.000464811	0.00714642	kifap3a	protein_coding	kinesin-associated protein 3a [Source:ZFIN;Acc:ZDB-GENE-040912-74]
ENSDARG00000008660	160.267	-0.00799853	0.324211	-0.0246708	0.980318	0.992722	coro1b	protein_coding	coronin, actin binding protein, 1B [Source:ZFIN;Acc:ZDB-GENE-040123-3]
ENSDARG00000008662	89.0958	-0.259133	0.277681	-0.933202	0.350716	0.644252	fign	protein_coding	fidgetin [Source:ZFIN;Acc:ZDB-GENE-050522-339]
ENSDARG00000008678	1415.52	-0.00707548	0.0865306	-0.0817685	0.934831	0.977342	snx3	protein_coding	sorting nexin 3 [Source:ZFIN;Acc:ZDB-GENE-030131-921]
ENSDARG00000008703	843.23	-0.673452	0.159678	-4.21755	2.46972e-05	0.00066943	apeh	protein_coding	acylaminoacyl-peptide hydrolase [Source:ZFIN;Acc:ZDB-GENE-030131-9870]
ENSDARG00000008706	1205.07	0.267983	0.0945837	2.83329	0.00460719	0.0395511	paip2b	protein_coding	poly(A) binding protein interacting protein 2B [Source:ZFIN;Acc:ZDB-GENE-040426-1736]
ENSDARG00000008720	14.8367	1.17353	0.878797	1.33539	0.18175	0.458418	lmo3	protein_coding	LIM domain only 3 [Source:ZFIN;Acc:ZDB-GENE-050522-201]
ENSDARG00000008723	82.061	1.22128	0.686533	1.77891	0.0752541	0.271036	prkcba	protein_coding	protein kinase C, beta a [Source:ZFIN;Acc:ZDB-GENE-040426-1354]
ENSDARG00000008727	681.389	-0.0226713	0.131541	-0.172351	0.863161	0.95076	ranbp3a	protein_coding	RAN binding protein 3a [Source:ZFIN;Acc:ZDB-GENE-040426-1132]
ENSDARG00000008732	3006.71	-0.0782561	0.0825143	-0.948394	0.342929	0.637659	zgc:66479	protein_coding	zgc:66479 [Source:ZFIN;Acc:ZDB-GENE-031030-10]
ENSDARG00000008735	1021.04	0.132986	0.144465	0.920542	0.357289	0.650281	atp6ap2	protein_coding	ATPase, H+ transporting, lysosomal accessory protein 2 [Source:ZFIN;Acc:ZDB-GENE-040426-1960]
ENSDARG00000008740	692.71	-0.264941	0.178441	-1.48476	0.137608	0.389153	esf1	protein_coding	ESF1, nucleolar pre-rRNA processing protein, homolog (S. cerevisiae) [Source:ZFIN;Acc:ZDB-GENE-030131-4917]
ENSDARG00000008748	2034.47	0.625668	0.144201	4.33886	1.43226e-05	0.000422583	ube2na	protein_coding	ubiquitin-conjugating enzyme E2Na [Source:ZFIN;Acc:ZDB-GENE-040426-2873]
ENSDARG00000008757	1652.96	0.249176	0.0816027	3.05353	0.00226169	0.0236699	entpd6	protein_coding	ectonucleoside triphosphate diphosphohydrolase 6 (putative) [Source:ZFIN;Acc:ZDB-GENE-050417-412]
ENSDARG00000008765	1931.69	-0.0158708	0.144212	-0.110051	0.912369	0.969945	tmed5	protein_coding	transmembrane p24 trafficking protein 5 [Source:ZFIN;Acc:ZDB-GENE-040426-1302]
ENSDARG00000008767	225.625	-0.116788	0.219601	-0.531818	0.594852	0.821467	si:dkey-42p8.3	protein_coding	si:dkey-42p8.3 [Source:ZFIN;Acc:ZDB-GENE-050208-677]
ENSDARG00000008784	2707.76	-0.137017	0.102983	-1.33048	0.183359	0.460735	prpf4ba	protein_coding	pre-mRNA processing factor 4Ba [Source:ZFIN;Acc:ZDB-GENE-040426-947]
ENSDARG00000008785	1347.14	-0.231214	0.151182	-1.52937	0.126172	0.371079	dldh	protein_coding	dihydrolipoamide dehydrogenase [Source:ZFIN;Acc:ZDB-GENE-040120-4]
ENSDARG00000008790	29.8569	0.406612	0.528743	0.769016	0.441884	0.720107	actr3b	protein_coding	ARP3 actin-related protein 3 homolog B (yeast) [Source:ZFIN;Acc:ZDB-GENE-070424-10]
ENSDARG00000008803	7942.55	0.0869182	0.0788106	1.10287	0.270082	0.563318	marcksb	protein_coding	myristoylated alanine-rich protein kinase C substrate b [Source:ZFIN;Acc:ZDB-GENE-030131-1921]
ENSDARG00000008805	2398.49	-0.0883099	0.0845141	-1.04491	0.296063	0.58923	orc3	protein_coding	origin recognition complex, subunit 3 [Source:ZFIN;Acc:ZDB-GENE-030131-6247]
ENSDARG00000008807	1898.27	0.174994	0.0825361	2.12021	0.033988	0.163843	bokb	protein_coding	BCL2-related ovarian killer b [Source:ZFIN;Acc:ZDB-GENE-040426-1346]
ENSDARG00000008808	3293.84	-0.0612119	0.0771979	-0.792922	0.427823	0.708906	eml2	protein_coding	echinoderm microtubule associated protein like 2 [Source:ZFIN;Acc:ZDB-GENE-050706-71]
ENSDARG00000008816	1795.02	0.342171	0.128861	2.65536	0.00792243	0.0587271	glud1a	protein_coding	glutamate dehydrogenase 1a [Source:ZFIN;Acc:ZDB-GENE-030114-2]
ENSDARG00000008818	1050.09	-0.0818433	0.102597	-0.797714	0.425036	0.70666	hsf1	protein_coding	heat shock transcription factor 1 [Source:ZFIN;Acc:ZDB-GENE-000616-16]
ENSDARG00000008832	189.695	-0.398068	0.220821	-1.80267	0.0714401	0.261752	neu1	protein_coding	neuraminidase 1 [Source:ZFIN;Acc:ZDB-GENE-060503-592]
ENSDARG00000008835	680.745	-2.09463	0.687038	-3.04879	0.00229767	0.0239028	si:dkey-46g23.5	protein_coding	si:dkey-46g23.5 [Source:ZFIN;Acc:ZDB-GENE-030131-9306]
ENSDARG00000008840	1022.89	0.0364042	0.0925336	0.393416	0.694012	0.87672	hmbsa	protein_coding	hydroxymethylbilane synthase a [Source:ZFIN;Acc:ZDB-GENE-040426-1375]
ENSDARG00000008849	11.1839	0.481364	1.26868	0.379422	0.704374	0.881777	ptprq	protein_coding	protein tyrosine phosphatase, receptor type, Q [Source:ZFIN;Acc:ZDB-GENE-050419-183]
ENSDARG00000008852	321.845	-0.0103625	0.331495	-0.03126	0.975062	0.991477	elp4	protein_coding	elongator acetyltransferase complex subunit 4 [Source:ZFIN;Acc:ZDB-GENE-050417-114]
ENSDARG00000008858	154.515	0.11369	0.259275	0.43849	0.661031	0.85995	cyp7b1	protein_coding	cytochrome P450, family 7, subfamily B, polypeptide 1 [Source:ZFIN;Acc:ZDB-GENE-070912-293]
ENSDARG00000008859	14956.7	0.110238	0.0810922	1.35941	0.174017	0.44721	mylipa	protein_coding	myosin regulatory light chain interacting protein a [Source:ZFIN;Acc:ZDB-GENE-030131-7831]
ENSDARG00000008861	69.7377	1.69221	0.46664	3.62638	0.000287427	0.00488938	tfap2e	protein_coding	transcription factor AP-2 epsilon [Source:ZFIN;Acc:ZDB-GENE-040426-1455]
ENSDARG00000008867	718.658	-0.167068	0.108618	-1.53812	0.124019	0.367643	rap1b	protein_coding	RAP1B, member of RAS oncogene family [Source:ZFIN;Acc:ZDB-GENE-030131-9662]
ENSDARG00000008884	2308.94	-0.23513	0.201251	-1.16834	0.242668	0.536231	hprt1	protein_coding	hypoxanthine phosphoribosyltransferase 1 [Source:ZFIN;Acc:ZDB-GENE-040426-1918]
ENSDARG00000008886	492.089	1.02004	0.295011	3.45763	0.000544941	0.00802405	msx1b	protein_coding	muscle segment homeobox 1b [Source:ZFIN;Acc:ZDB-GENE-980526-26]
ENSDARG00000008904	3036.08	0.266978	0.0701936	3.80345	0.000142695	0.0028479	smarca2	protein_coding	SWI/SNF related, matrix associated, actin dependent regulator of chromatin, subfamily a, member 2 [Source:ZFIN;Acc:ZDB-GENE-030131-5964]
ENSDARG00000008906	710.8	0.0840675	0.230207	0.365182	0.714975	0.88767	si:ch211-241e1.5	protein_coding	si:ch211-241e1.5 [Source:ZFIN;Acc:ZDB-GENE-030131-6298]
ENSDARG00000008912	11.0016	-0.100986	0.911703	-0.110766	0.911802	0.969803	slc8a2a	protein_coding	solute carrier family 8 (sodium/calcium exchanger), member 2a [Source:ZFIN;Acc:ZDB-GENE-060531-155]
ENSDARG00000008920	128.655	0.0773564	0.31768	0.243504	0.807615	0.931936	mrpl53	protein_coding	mitochondrial ribosomal protein L53 [Source:ZFIN;Acc:ZDB-GENE-040912-93]
ENSDARG00000008931	57.7608	0.742842	0.364991	2.03523	0.0418273	0.18766	renbp	protein_coding	renin binding protein [Source:ZFIN;Acc:ZDB-GENE-041212-34]
ENSDARG00000008936	1374.33	-0.0466902	0.11899	-0.392386	0.694773	0.877024	sec11a	protein_coding	SEC11 homolog A, signal peptidase complex subunit [Source:ZFIN;Acc:ZDB-GENE-040718-227]
ENSDARG00000008946	55.2668	-0.589226	0.441519	-1.33454	0.182026	0.458857	ccdc127b	protein_coding	coiled-coil domain containing 127b [Source:ZFIN;Acc:ZDB-GENE-060503-656]
ENSDARG00000008947	4820.66	0.0750076	0.110643	0.677926	0.497819	0.76189	rtf1	protein_coding	RTF1 homolog, Paf1/RNA polymerase II complex component [Source:ZFIN;Acc:ZDB-GENE-030131-6778]
ENSDARG00000008953	1309.64	-0.142371	0.112647	-1.26387	0.206278	0.490475	pofut1	protein_coding	protein O-fucosyltransferase 1 [Source:ZFIN;Acc:ZDB-GENE-040303-2]
ENSDARG00000008966	4657.64	-0.0370086	0.069382	-0.533404	0.593754	0.821182	tbl1xr1b	protein_coding	transducin (beta)-like 1 X-linked receptor 1b [Source:ZFIN;Acc:ZDB-GENE-040426-1192]
ENSDARG00000008976	2105.94	-0.174969	0.0867165	-2.01771	0.0436212	0.192782	mdn1	protein_coding	midasin AAA ATPase 1 [Source:ZFIN;Acc:ZDB-GENE-041001-138]
ENSDARG00000008979	4111.83	0.00168474	0.0644327	0.0261473	0.97914	0.99238	golga1	protein_coding	golgin A1 [Source:ZFIN;Acc:ZDB-GENE-040426-1237]
ENSDARG00000008983	503.403	0.0934967	0.157524	0.593538	0.552821	0.798277	sh3glb2a	protein_coding	SH3-domain GRB2-like endophilin B2a [Source:ZFIN;Acc:ZDB-GENE-061201-8]
ENSDARG00000008986	17.585	1.4796	0.617791	2.39498	0.0166214	0.0988226	e2f7	protein_coding	E2F transcription factor 7 [Source:ZFIN;Acc:ZDB-GENE-030131-3527]
ENSDARG00000009001	2352.73	-0.586108	0.158463	-3.69871	0.000216695	0.00398937	pdia6	protein_coding	protein disulfide isomerase family A, member 6 [Source:ZFIN;Acc:ZDB-GENE-030131-879]
ENSDARG00000009014	105.098	-0.232281	0.251379	-0.924027	0.355472	0.648885	col11a1b	protein_coding	collagen, type XI, alpha 1b [Source:ZFIN;Acc:ZDB-GENE-070912-607]
ENSDARG00000009023	4051.22	-0.00181477	0.0917176	-0.0197865	0.984214	0.993173	ankrd28b	protein_coding	ankyrin repeat domain 28b [Source:ZFIN;Acc:ZDB-GENE-070622-4]
ENSDARG00000009031	4834.37	-0.0154338	0.0802854	-0.192237	0.847557	0.94565	tnikb	protein_coding	TRAF2 and NCK interacting kinase b [Source:ZFIN;Acc:ZDB-GENE-051113-320]
ENSDARG00000009046	959.351	-0.213449	0.149177	-1.43084	0.152476	0.41342	nphp1	protein_coding	nephronophthisis 1 [Source:ZFIN;Acc:ZDB-GENE-060929-1234]
ENSDARG00000009074	59.2115	-0.183133	0.321699	-0.569269	0.569173	0.808672	cbr4	protein_coding	carbonyl reductase 4 [Source:ZFIN;Acc:ZDB-GENE-040426-1796]
ENSDARG00000009079	11.8193	-3.46915	1.80714	-1.91969	0.0548971	0.222332		processed_transcript
ENSDARG00000009094	194.032	5.50543	0.373736	14.7308	4.08689e-49	1.60073e-45	gata2b	protein_coding	GATA binding protein 2b [Source:ZFIN;Acc:ZDB-GENE-040718-440]
ENSDARG00000009106	1298.74	-0.225003	0.0850714	-2.64487	0.00817225	0.0601949	serinc1	protein_coding	serine incorporator 1 [Source:ZFIN;Acc:ZDB-GENE-030131-4415]
ENSDARG00000009113	261.147	-0.00471584	0.204147	-0.0231002	0.98157	0.992722	pigc	protein_coding	phosphatidylinositol glycan anchor biosynthesis, class C [Source:ZFIN;Acc:ZDB-GENE-030131-2714]
ENSDARG00000009123	11.5809	-0.656047	0.933715	-0.70262	0.482292	0.749071	sele	protein_coding	selectin E [Source:ZFIN;Acc:ZDB-GENE-041014-221]
ENSDARG00000009133	4276.56	0.118566	0.0942839	1.25754	0.208558	0.493279	myo1eb	protein_coding	myosin IE, b [Source:ZFIN;Acc:ZDB-GENE-040426-1347]
ENSDARG00000009136	1913.01	0.0425358	0.176411	0.241117	0.809464	0.932831	tp53bp2a	protein_coding	tumor protein p53 binding protein, 2a [Source:ZFIN;Acc:ZDB-GENE-040516-8]
ENSDARG00000009142	3272.28	-0.0281731	0.0924758	-0.304653	0.76063	0.911636	ppp1r13bb	protein_coding	protein phosphatase 1, regulatory subunit 13Bb [Source:ZFIN;Acc:ZDB-GENE-030131-4327]
ENSDARG00000009160	119.18	-0.418729	0.301619	-1.38827	0.165054	0.433803	kmo	protein_coding	kynurenine 3-monooxygenase [Source:ZFIN;Acc:ZDB-GENE-030424-4]
ENSDARG00000009169	1315.81	-0.289777	0.101744	-2.8481	0.00439814	0.0382172	mob1ba	protein_coding	MOB kinase activator 1Ba [Source:ZFIN;Acc:ZDB-GENE-040426-919]
ENSDARG00000009170	1708.81	-0.253465	0.0930836	-2.72299	0.0064695	0.0505152	ctr9	protein_coding	CTR9 homolog, Paf1/RNA polymerase II complex component [Source:ZFIN;Acc:ZDB-GENE-030131-3782]
ENSDARG00000009178	216.649	0.0891847	0.20541	0.434179	0.664158	0.8618	zfand1	protein_coding	zinc finger, AN1-type domain 1 [Source:ZFIN;Acc:ZDB-GENE-040801-269]
ENSDARG00000009194	55.1198	0.362685	1.0087	0.359557	0.719179	0.890139		protein_coding	collagen type XVI alpha 1 chain [Source:HGNC Symbol;Acc:HGNC:2193]
ENSDARG00000009208	3874.53	-0.318497	0.129421	-2.46093	0.0138576	0.0877552	prkcda	protein_coding	protein kinase C, delta a [Source:ZFIN;Acc:ZDB-GENE-030131-6503]
ENSDARG00000009209	1046.83	-0.192168	0.13863	-1.38619	0.165688	0.434382	slc9a6a	protein_coding	solute carrier family 9, subfamily A (NHE6, cation proton antiporter 6), member 6a [Source:ZFIN;Acc:ZDB-GENE-070424-104]
ENSDARG00000009212	5664.61	-0.034424	0.101795	-0.338168	0.735236	0.899496	ppiaa	protein_coding	peptidylprolyl isomerase Aa (cyclophilin A) [Source:ZFIN;Acc:ZDB-GENE-030131-8556]
ENSDARG00000009214	1525.93	0.203672	0.13357	1.52484	0.127299	0.372853	mfsd13a	protein_coding	major facilitator superfamily domain containing 13A [Source:ZFIN;Acc:ZDB-GENE-041212-83]
ENSDARG00000009217	788.707	-0.111071	0.126143	-0.880513	0.378581	0.670324	tom1l2	protein_coding	target of myb1 like 2 membrane trafficking protein [Source:ZFIN;Acc:ZDB-GENE-061013-3]
ENSDARG00000009218	212.079	0.0563035	0.295391	0.190607	0.848834	0.945919	mars2	protein_coding	methionyl-tRNA synthetase 2, mitochondrial [Source:ZFIN;Acc:ZDB-GENE-111201-1]
ENSDARG00000009250	1011.56	0.166985	0.116805	1.42961	0.152829	0.414071	etfb	protein_coding	electron-transfer-flavoprotein, beta polypeptide [Source:ZFIN;Acc:ZDB-GENE-040426-1931]
ENSDARG00000009252	174.572	-0.144997	0.419018	-0.34604	0.729312	0.895188	napepld	protein_coding	N-acyl phosphatidylethanolamine phospholipase D [Source:ZFIN;Acc:ZDB-GENE-030131-3856]
ENSDARG00000009253	1081.43	-0.0817106	0.121276	-0.673756	0.500467	0.763494	zgc:56576	protein_coding	zgc:56576 [Source:ZFIN;Acc:ZDB-GENE-040426-1082]
ENSDARG00000009262	32.9285	0.379011	0.482589	0.785369	0.432237	0.712414	si:dkey-97m3.1	protein_coding	si:dkey-97m3.1 [Source:ZFIN;Acc:ZDB-GENE-060503-367]
ENSDARG00000009266	1256.95	0.350379	0.170399	2.05623	0.0397606	0.181983	uevld	protein_coding	UEV and lactate/malate dehyrogenase domains [Source:ZFIN;Acc:ZDB-GENE-040801-138]
ENSDARG00000009267	78.5842	-0.331412	0.625225	-0.530069	0.596064	0.821839	zgc:136439	protein_coding	zgc:136439 [Source:ZFIN;Acc:ZDB-GENE-060421-2858]
ENSDARG00000009273	2132.5	0.283387	0.0852641	3.32363	0.000888528	0.0118272	ppm1da	protein_coding	protein phosphatase, Mg2+/Mn2+ dependent, 1Da [Source:ZFIN;Acc:ZDB-GENE-040426-815]
ENSDARG00000009285	1816.5	0.0792522	0.0885315	0.895187	0.370687	0.662585	ube2e1	protein_coding	ribosomal protein L15 [Source:ZFIN;Acc:ZDB-GENE-040801-183]
ENSDARG00000009299	579.924	0.197041	0.209476	0.940636	0.346892	0.641193	dusp8a	protein_coding	dual specificity phosphatase 8a [Source:ZFIN;Acc:ZDB-GENE-040426-1842]
ENSDARG00000009311	41.9045	2.60834	0.746208	3.49546	0.000473254	0.0072407	pvalb6	protein_coding	parvalbumin 6 [Source:ZFIN;Acc:ZDB-GENE-040912-95]
ENSDARG00000009313	83.0059	-0.629146	0.504072	-1.24813	0.211984	0.497236	zgc:63831	protein_coding	zgc:63831 [Source:ZFIN;Acc:ZDB-GENE-030131-8690]
ENSDARG00000009315	1283.99	0.329819	0.206274	1.59894	0.109834	0.341084	clgn	protein_coding	calmegin [Source:ZFIN;Acc:ZDB-GENE-060929-708]
ENSDARG00000009336	6301.82	-0.161588	0.108204	-1.49337	0.13534	0.385522	aif1l	protein_coding	allograft inflammatory factor 1-like [Source:ZFIN;Acc:ZDB-GENE-030131-9646]
ENSDARG00000009342	3495.32	-0.210246	0.081816	-2.56975	0.0101773	0.0706775	txndc5	protein_coding	thioredoxin domain containing 5 [Source:ZFIN;Acc:ZDB-GENE-040426-1951]
ENSDARG00000009346	840.992	-0.0834285	0.145519	-0.573319	0.566429	0.807112	caprin1a	protein_coding	cell cycle associated protein 1a [Source:ZFIN;Acc:ZDB-GENE-040801-226]
ENSDARG00000009350	2105.87	-0.144552	0.146699	-0.98536	0.324447	0.619212	atg3	protein_coding	autophagy related 3 [Source:ZFIN;Acc:ZDB-GENE-030131-8576]
ENSDARG00000009351	12.9601	-0.0715625	0.797534	-0.0897297	0.928502	0.975996	fgf6a	protein_coding	fibroblast growth factor 6a [Source:ZFIN;Acc:ZDB-GENE-980526-559]
ENSDARG00000009361	37.9554	0.955112	0.686321	1.39164	0.164031	0.432203		protein_coding
ENSDARG00000009386	63.3282	0.271688	0.555642	0.488963	0.624868	0.841933	si:ch211-222n4.6	protein_coding	si:ch211-222n4.6 [Source:ZFIN;Acc:ZDB-GENE-091118-7]
ENSDARG00000009387	120.289	-3.59671	0.541417	-6.64314	3.07071e-11	3.94335e-09	robo4	protein_coding	roundabout, axon guidance receptor, homolog 4 (Drosophila) [Source:ZFIN;Acc:ZDB-GENE-020809-1]
ENSDARG00000009390	542.517	1.34139	0.187742	7.14487	9.00832e-13	1.50142e-10	npl	protein_coding	N-acetylneuraminate pyruvate lyase (dihydrodipicolinate synthase) [Source:ZFIN;Acc:ZDB-GENE-030131-926]
ENSDARG00000009401	65.6933	0.705097	0.380915	1.85106	0.0641609	0.245113	vcanb	protein_coding	versican b [Source:ZFIN;Acc:ZDB-GENE-030131-2185]
ENSDARG00000009436	2397.27	0.0518819	0.0811765	0.639125	0.522742	0.77872	ubxn7	protein_coding	UBX domain protein 7 [Source:ZFIN;Acc:ZDB-GENE-040704-8]
ENSDARG00000009447	3125.61	-0.206454	0.148951	-1.38605	0.165732	0.434382	atp5g3b	protein_coding	ATP synthase, H+ transporting, mitochondrial F0 complex, subunit c3 (subunit 9) b [Source:ZFIN;Acc:ZDB-GENE-020814-1]
ENSDARG00000009459	28.8357	-0.480312	0.674838	-0.711743	0.476624	0.744345	slc35e4	protein_coding	solute carrier family 35, member E4 [Source:ZFIN;Acc:ZDB-GENE-050417-407]
ENSDARG00000009470	22.249	-0.366083	0.600874	-0.609251	0.542358	0.791092	hnf1a	protein_coding	HNF1 homeobox a [Source:ZFIN;Acc:ZDB-GENE-021206-12]
ENSDARG00000009472	333.821	0.160297	0.18339	0.874078	0.382076	0.673699	med19b	protein_coding	mediator complex subunit 19b [Source:ZFIN;Acc:ZDB-GENE-040727-4]
ENSDARG00000009473	444.161	0.706042	0.454094	1.55483	0.119985	0.359979	ppardb	protein_coding	peroxisome proliferator-activated receptor delta b [Source:ZFIN;Acc:ZDB-GENE-000112-47]
ENSDARG00000009480	1230.2	0.504783	0.175558	2.87531	0.00403627	0.0358685	pdcl	protein_coding	phosducin-like [Source:ZFIN;Acc:ZDB-GENE-030131-2365]
ENSDARG00000009484	3857.21	-0.195733	0.102205	-1.91511	0.0554781	0.223957	arf1	protein_coding	ADP-ribosylation factor 1 [Source:ZFIN;Acc:ZDB-GENE-010724-5]
ENSDARG00000009488	1111.83	0.214002	0.117043	1.82841	0.0674874	0.252646	gipc2	protein_coding	GIPC PDZ domain containing family, member 2 [Source:ZFIN;Acc:ZDB-GENE-040426-921]
ENSDARG00000009493	798.462	0.211968	0.304664	0.695745	0.486589	0.75315	si:ch211-45c16.2	protein_coding	si:ch211-45c16.2 [Source:ZFIN;Acc:ZDB-GENE-081105-15]
ENSDARG00000009494	3479.59	-0.077822	0.0685923	-1.13456	0.25656	0.549141	xrcc1	protein_coding	X-ray repair complementing defective repair in Chinese hamster cells 1 [Source:ZFIN;Acc:ZDB-GENE-040822-30]
ENSDARG00000009499	24.0598	-0.343972	0.619647	-0.555109	0.57882	0.812651	syne1a	protein_coding	spectrin repeat containing, nuclear envelope 1a [Source:ZFIN;Acc:ZDB-GENE-030131-4172]
ENSDARG00000009505	3650.92	0.102671	0.104625	0.981323	0.326433	0.620918	prelid3b	protein_coding	PRELI domain containing 3 [Source:ZFIN;Acc:ZDB-GENE-031002-13]
ENSDARG00000009524	1278.76	-0.0221073	0.185104	-0.119432	0.904933	0.966698	rnf150b	protein_coding	ring finger protein 150b [Source:ZFIN;Acc:ZDB-GENE-050417-470]
ENSDARG00000009525	1234.7	-0.195653	0.116747	-1.67588	0.0937618	0.311167	tial1	protein_coding	TIA1 cytotoxic granule-associated RNA binding protein-like 1 [Source:ZFIN;Acc:ZDB-GENE-040426-1547]
ENSDARG00000009534	2197.11	-0.0241836	0.0782674	-0.308987	0.757332	0.910498	wls	protein_coding	wntless Wnt ligand secretion mediator [Source:ZFIN;Acc:ZDB-GENE-040426-2161]
ENSDARG00000009549	3170.01	-0.461073	0.12615	-3.65496	0.000257217	0.00449218	ubr4	protein_coding	ubiquitin protein ligase E3 component n-recognin 4 [Source:ZFIN;Acc:ZDB-GENE-090313-341]
ENSDARG00000009557	1204.31	0.101932	0.139082	0.732891	0.463625	0.735704	wrap73	protein_coding	WD repeat containing, antisense to TP73 [Source:ZFIN;Acc:ZDB-GENE-030131-6313]
ENSDARG00000009567	18.9854	-0.178691	0.603664	-0.296012	0.767221	0.914212	spegb	protein_coding	SPEG complex locus b [Source:ZFIN;Acc:ZDB-GENE-081104-517]
ENSDARG00000009585	303.71	-0.00660964	0.195658	-0.0337817	0.973051	0.990838	papola	protein_coding	poly(A) polymerase alpha [Source:ZFIN;Acc:ZDB-GENE-030131-3507]
ENSDARG00000009594	140.132	-0.00224151	0.275241	-0.00814381	0.993502	0.997569	nr1d2b	protein_coding	nuclear receptor subfamily 1, group D, member 2b [Source:ZFIN;Acc:ZDB-GENE-990415-244]
ENSDARG00000009607	1643.09	0.0422902	0.0782848	0.54021	0.589052	0.817928	ccnc	protein_coding	cyclin C [Source:ZFIN;Acc:ZDB-GENE-030131-7369]
ENSDARG00000009610	623.837	-0.0960674	0.169531	-0.566666	0.570941	0.809921	rgs12a	protein_coding	regulator of G-protein signaling 12a [Source:ZFIN;Acc:ZDB-GENE-030131-2614]
ENSDARG00000009626	60.6641	0.907719	0.558026	1.62666	0.103809	0.32996	nrbp2b	protein_coding	nuclear receptor binding protein 2b [Source:ZFIN;Acc:ZDB-GENE-080724-1]
ENSDARG00000009629	4506.76	-0.172562	0.110809	-1.55729	0.119401	0.359051	unc119.1	protein_coding	unc-119 homolog 1 [Source:ZFIN;Acc:ZDB-GENE-030219-130]
ENSDARG00000009640	738.115	-0.0497436	0.141705	-0.351037	0.72556	0.893391	psmb1	protein_coding	proteasome subunit beta 1 [Source:ZFIN;Acc:ZDB-GENE-040618-2]
ENSDARG00000009653	205.956	0.634667	0.298616	2.12536	0.0335568	0.162314	lhfpl2a	protein_coding	lipoma HMGIC fusion partner-like 2a [Source:ZFIN;Acc:ZDB-GENE-040426-1839]
ENSDARG00000009657	730.791	0.0698837	0.139267	0.501795	0.615812	0.835599	fgfr1op2	protein_coding	FGFR1 oncogene partner 2 [Source:ZFIN;Acc:ZDB-GENE-030131-7451]
ENSDARG00000009673	114.362	0.053725	0.438882	0.122413	0.902572	0.96569	si:ch211-197g15.6	protein_coding	si:ch211-197g15.6 [Source:ZFIN;Acc:ZDB-GENE-050208-457]
ENSDARG00000009677	2322.4	-0.307522	0.0864659	-3.55658	0.00037572	0.00603833	dlg1	protein_coding	discs, large homolog 1 (Drosophila) [Source:ZFIN;Acc:ZDB-GENE-010724-8]
ENSDARG00000009681	1651.13	-0.0602935	0.114522	-0.52648	0.598555	0.823676	med27	protein_coding	mediator complex subunit 27 [Source:ZFIN;Acc:ZDB-GENE-040426-1601]
ENSDARG00000009685	15.9815	0.728999	0.633902	1.15002	0.250137	0.543234	ppa2	protein_coding	pyrophosphatase (inorganic) 2 [Source:ZFIN;Acc:ZDB-GENE-040426-1857]
ENSDARG00000009689	350.619	0.871133	0.246237	3.53778	0.000403501	0.00637264	daam1b	protein_coding	dishevelled associated activator of morphogenesis 1b [Source:ZFIN;Acc:ZDB-GENE-030131-4212]
ENSDARG00000009693	5457.67	-0.0119293	0.0608844	-0.195933	0.844663	0.944428	llgl1	protein_coding	lethal giant larvae homolog 1 (Drosophila) [Source:ZFIN;Acc:ZDB-GENE-060825-69]
ENSDARG00000009702	11.7072	-6.87349	1.65764	-4.14654	3.37532e-05	0.000876966	ascl1b	protein_coding	achaete-scute family bHLH transcription factor 1b [Source:ZFIN;Acc:ZDB-GENE-980526-174]
ENSDARG00000009724	1482.3	0.0541055	0.114656	0.471892	0.637004	0.847996	rpn2	protein_coding	ribophorin II [Source:ZFIN;Acc:ZDB-GENE-030131-7928]
ENSDARG00000009733	616.166	0.302218	0.207225	1.45841	0.144729	0.400825	kif21b	protein_coding	kinesin family member 21B [Source:ZFIN;Acc:ZDB-GENE-130530-537]
ENSDARG00000009735	7165.88	-0.043589	0.089561	-0.486696	0.626474	0.84262	gigfy2	protein_coding	GRB10 interacting GYF protein 2 [Source:ZFIN;Acc:ZDB-GENE-050706-185]
ENSDARG00000009738	10.2832	0.422303	1.48842	0.283726	0.77662	0.918149	cacnb4a	protein_coding	calcium channel, voltage-dependent, beta 4a subunit [Source:ZFIN;Acc:ZDB-GENE-080320-2]
ENSDARG00000009740	3777.39	-0.0191764	0.0887107	-0.216167	0.828857	0.938952	ppp1r7	protein_coding	protein phosphatase 1, regulatory (inhibitor) subunit 7 [Source:ZFIN;Acc:ZDB-GENE-051113-288]
ENSDARG00000009743	34.4019	-1.76187	0.633232	-2.78234	0.00539685	0.0441297	efhc1	protein_coding	EF-hand domain (C-terminal) containing 1 [Source:ZFIN;Acc:ZDB-GENE-040426-1300]
ENSDARG00000009745	3532.04	-0.121817	0.0927381	-1.31356	0.188995	0.467621	fbxw2	protein_coding	F-box and WD repeat domain containing 2 [Source:ZFIN;Acc:ZDB-GENE-050522-303]
ENSDARG00000009748	524.18	0.475779	0.130611	3.64272	0.000269776	0.00462933	dffb	protein_coding	DNA fragmentation factor, beta polypeptide (caspase-activated DNase) [Source:ZFIN;Acc:ZDB-GENE-030826-4]
ENSDARG00000009753	784.425	-0.132573	0.148401	-0.893343	0.371673	0.663213	sf3b6	protein_coding	splicing factor 3b, subunit 6 [Source:ZFIN;Acc:ZDB-GENE-040625-36]
ENSDARG00000009754	5905.38	0.081326	0.0668815	1.21597	0.223996	0.512931	zc3h11a	protein_coding	zinc finger CCCH-type containing 11A [Source:ZFIN;Acc:ZDB-GENE-030131-3272]
ENSDARG00000009764	893.446	0.0256941	0.137679	0.186623	0.851956	0.946917	srek1	protein_coding	splicing regulatory glutamine/lysine-rich protein 1 [Source:ZFIN;Acc:ZDB-GENE-040801-132]
ENSDARG00000009771	1636.16	-0.1444	0.0838516	-1.72209	0.0850525	0.292008	ppme1	protein_coding	protein phosphatase methylesterase 1 [Source:ZFIN;Acc:ZDB-GENE-030131-7064]
ENSDARG00000009779	2293.46	-0.664732	0.210847	-3.15267	0.00161783	0.0185962	mcl1a	protein_coding	myeloid cell leukemia 1a [Source:ZFIN;Acc:ZDB-GENE-000511-7]
ENSDARG00000009782	14.7719	-0.13923	0.669763	-0.20788	0.835323	0.941425	myh11a	protein_coding	myosin, heavy chain 11a, smooth muscle [Source:ZFIN;Acc:ZDB-GENE-050531-1]
ENSDARG00000009783	1906.96	0.0423738	0.116637	0.363296	0.716384	0.888504	dirc2	protein_coding	disrupted in renal carcinoma 2 [Source:ZFIN;Acc:ZDB-GENE-040912-167]
ENSDARG00000009796	1296.87	-0.288053	0.197342	-1.45967	0.144381	0.400499	klc1a	protein_coding	kinesin light chain 1a [Source:ZFIN;Acc:ZDB-GENE-040426-1599]
ENSDARG00000009806	1010.12	-0.0969468	0.102244	-0.948191	0.343032	0.637659	smfn	protein_coding	small fragment nuclease [Source:ZFIN;Acc:ZDB-GENE-040426-1709]
ENSDARG00000009830	16205	0.0748845	0.0870538	0.860209	0.389674	0.679392	hdlbpa	protein_coding	high density lipoprotein binding protein a [Source:ZFIN;Acc:ZDB-GENE-030131-2032]
ENSDARG00000009837	536.677	-0.0543559	0.122914	-0.442225	0.658326	0.858427	agk	protein_coding	acylglycerol kinase [Source:ZFIN;Acc:ZDB-GENE-030131-6202]
ENSDARG00000009844	17.3083	-0.436525	0.775565	-0.562847	0.573539	0.810986	dusp23a	protein_coding	dual specificity phosphatase 23a [Source:ZFIN;Acc:ZDB-GENE-030131-2554]
ENSDARG00000009851	884.686	-0.0887503	0.124518	-0.712753	0.475998	0.744077	wdr41	protein_coding	WD repeat domain 41 [Source:ZFIN;Acc:ZDB-GENE-050706-152]
ENSDARG00000009862	2057.55	0.339947	0.160012	2.12452	0.0336269	0.162564	dcps	protein_coding	decapping enzyme, scavenger [Source:ZFIN;Acc:ZDB-GENE-040311-1]
ENSDARG00000009864	696.899	-0.346098	0.136135	-2.54232	0.0110119	0.0745886	ddx55	protein_coding	DEAD (Asp-Glu-Ala-Asp) box polypeptide 55 [Source:ZFIN;Acc:ZDB-GENE-021212-1]
ENSDARG00000009868	1019.82	-0.109818	0.187722	-0.585007	0.558543	0.801933	dcaf11	protein_coding	ddb1 and cul4 associated factor 11 [Source:ZFIN;Acc:ZDB-GENE-050809-116]
ENSDARG00000009870	28.5126	-0.076526	0.506945	-0.150955	0.880011	0.958999	mapk8b	protein_coding	mitogen-activated protein kinase 8b [Source:ZFIN;Acc:ZDB-GENE-010202-1]
ENSDARG00000009871	3036.26	-0.0131322	0.0740964	-0.177231	0.859327	0.949642	snrpc	protein_coding	small nuclear ribonucleoprotein polypeptide C [Source:ZFIN;Acc:ZDB-GENE-020419-26]
ENSDARG00000009885	133.289	-0.226907	0.246224	-0.921551	0.356763	0.650007	sult3st1	protein_coding	sulfotransferase family 3, cytosolic sulfotransferase 1 [Source:ZFIN;Acc:ZDB-GENE-061207-52]
ENSDARG00000009886	414.881	-0.375262	0.146277	-2.56542	0.010305	0.0711334	rnf114	protein_coding	ring finger protein 114 [Source:ZFIN;Acc:ZDB-GENE-040813-1]
ENSDARG00000009939	111.382	0.619085	0.266457	2.32339	0.0201582	0.113932	micu2	protein_coding	mitochondrial calcium uptake 2 [Source:ZFIN;Acc:ZDB-GENE-030131-3374]
ENSDARG00000009941	13.25	0.762599	1.25653	0.606908	0.543912	0.791811	erc1a	protein_coding	ELKS/RAB6-interacting/CAST family member 1a [Source:ZFIN;Acc:ZDB-GENE-091214-5]
ENSDARG00000009942	9219.97	0.113175	0.083204	1.36022	0.173762	0.446795	cdc6	protein_coding	cell division cycle 6 homolog (S. cerevisiae) [Source:ZFIN;Acc:ZDB-GENE-050506-131]
ENSDARG00000009949	106.518	-0.522412	0.439505	-1.18864	0.234583	0.527139	fndc4b	protein_coding	fibronectin type III domain containing 4b [Source:ZFIN;Acc:ZDB-GENE-120711-3]
ENSDARG00000009950	1312.43	-0.0527902	0.120775	-0.437096	0.662042	0.860778	edf1	protein_coding	endothelial differentiation-related factor 1 [Source:ZFIN;Acc:ZDB-GENE-040426-1710]
ENSDARG00000009953	3260.44	-0.217783	0.0864804	-2.51829	0.0117927	0.0781585	med14	protein_coding	mediator complex subunit 14 [Source:ZFIN;Acc:ZDB-GENE-030131-8867]
ENSDARG00000009958	1360.16	-0.205919	0.110548	-1.8627	0.0625042	0.240966	cbl	protein_coding	Cbl proto-oncogene, E3 ubiquitin protein ligase [Source:ZFIN;Acc:ZDB-GENE-041114-207]
ENSDARG00000009961	647.454	-0.105162	0.120896	-0.869858	0.384378	0.675345	rundc3b	protein_coding	RUN domain containing 3b [Source:ZFIN;Acc:ZDB-GENE-041114-121]
ENSDARG00000009982	214.253	0.321433	0.177842	1.80741	0.070698	0.260522	fam199x	protein_coding	family with sequence similarity 199, X-linked [Source:ZFIN;Acc:ZDB-GENE-040808-24]
ENSDARG00000010002	1675.25	-0.0347947	0.129514	-0.268657	0.788194	0.923491	gna11a	protein_coding	guanine nucleotide binding protein (G protein), alpha 11a (Gq class) [Source:ZFIN;Acc:ZDB-GENE-050208-597]
ENSDARG00000010008	19.637	0.419871	0.724686	0.579383	0.562331	0.804442	vim	protein_coding	vimentin [Source:ZFIN;Acc:ZDB-GENE-011212-3]
ENSDARG00000010010	763.766	0.0246856	0.146272	0.168765	0.865981	0.952353	trim13	protein_coding	tripartite motif containing 13 [Source:ZFIN;Acc:ZDB-GENE-050522-516]
ENSDARG00000010018	94.8827	0.613072	0.35434	1.73018	0.083598	0.289571	qki2	protein_coding	QKI, KH domain containing, RNA binding 2 [Source:ZFIN;Acc:ZDB-GENE-040426-1462]
ENSDARG00000010021	1623.55	0.0923825	0.136486	0.676865	0.498491	0.76231	grpel1	protein_coding	GrpE-like 1, mitochondrial [Source:ZFIN;Acc:ZDB-GENE-051120-111]
ENSDARG00000010023	107.366	-0.205419	0.250852	-0.818886	0.412851	0.697298		protein_coding
ENSDARG00000010031	554.891	0.150744	0.23086	0.652969	0.513776	0.772128	ssh1b	protein_coding	slingshot protein phosphatase 1b [Source:ZFIN;Acc:ZDB-GENE-030131-5909]
ENSDARG00000010035	524.388	0.273077	0.129853	2.10297	0.0354685	0.168389	engase	protein_coding	endo-beta-N-acetylglucosaminidase [Source:ZFIN;Acc:ZDB-GENE-070112-1332]
ENSDARG00000010047	579.847	0.804961	0.141275	5.69781	1.21355e-08	9.59078e-07	neu3.2	protein_coding	sialidase 3 (membrane sialidase), tandem duplicate 2 [Source:ZFIN;Acc:ZDB-GENE-040801-262]
ENSDARG00000010051	588.186	0.0673247	0.130853	0.514506	0.606899	0.829287	ufd1l	protein_coding	ubiquitin fusion degradation 1 like (yeast) [Source:ZFIN;Acc:ZDB-GENE-040718-150]
ENSDARG00000010052	1576.44	0.261873	0.208566	1.25559	0.209265	0.494461	ndrg3b	protein_coding	ndrg family member 3b [Source:ZFIN;Acc:ZDB-GENE-030131-5606]
ENSDARG00000010070	796.84	0.0374318	0.110728	0.338054	0.735323	0.899532	adam9	protein_coding	ADAM metallopeptidase domain 9 [Source:ZFIN;Acc:ZDB-GENE-040912-127]
ENSDARG00000010078	822.421	-0.00119515	0.130198	-0.00917945	0.992676	0.997451	nup133	protein_coding	nucleoporin 133 [Source:ZFIN;Acc:ZDB-GENE-040426-2941]
ENSDARG00000010083	206.777	-0.234209	0.487903	-0.480032	0.631204	0.844643	rbfox3a	protein_coding	RNA binding protein, fox-1 homolog (C. elegans) 3a [Source:ZFIN;Acc:ZDB-GENE-111213-1]
ENSDARG00000010097	21.3642	0.319308	0.620184	0.514859	0.606651	0.829287	f9a	protein_coding	coagulation factor IXa [Source:ZFIN;Acc:ZDB-GENE-030714-2]
ENSDARG00000010098	2286.35	0.0680345	0.0866661	0.785019	0.432442	0.712491	pank1b	protein_coding	pantothenate kinase 1b [Source:ZFIN;Acc:ZDB-GENE-070209-259]
ENSDARG00000010108	370.177	-0.101733	0.172393	-0.590124	0.555107	0.800006	bri3bp	protein_coding	bri3 binding protein [Source:ZFIN;Acc:ZDB-GENE-030131-5254]
ENSDARG00000010113	476.011	0.0254427	0.169624	0.149995	0.880769	0.958999	ndufb8	protein_coding	NADH dehydrogenase (ubiquinone) 1 beta subcomplex, 8 [Source:ZFIN;Acc:ZDB-GENE-040426-1858]
ENSDARG00000010132	67.1479	0.32575	0.575714	0.565819	0.571517	0.809921	dacha	protein_coding	dachshund a [Source:ZFIN;Acc:ZDB-GENE-020402-3]
ENSDARG00000010137	204.023	-0.409167	0.361178	-1.13287	0.257269	0.550061	ldb1a	protein_coding	LIM domain binding 1a [Source:ZFIN;Acc:ZDB-GENE-990415-138]
ENSDARG00000010144	22.4745	0.79025	0.597364	1.32289	0.185871	0.464439	plppr3a	protein_coding	phospholipid phosphatase related 3a [Source:ZFIN;Acc:ZDB-GENE-070912-555]
ENSDARG00000010145	30.596	-0.125265	2.59379	-0.0482943	0.961482	0.986539	tor4aa	protein_coding	torsin family 4, member Aa [Source:ZFIN;Acc:ZDB-GENE-050417-9]
ENSDARG00000010149	11183.9	-0.0865074	0.0747704	-1.15697	0.247283	0.540418	atp5a1	protein_coding	ATP synthase, H+ transporting, mitochondrial F1 complex, alpha subunit 1, cardiac muscle [Source:ZFIN;Acc:ZDB-GENE-060201-1]
ENSDARG00000010155	128.772	0.319934	0.256771	1.24599	0.212767	0.49827	abi1a	protein_coding	abl-interactor 1a [Source:ZFIN;Acc:ZDB-GENE-040426-1701]
ENSDARG00000010160	716.578	0.804397	0.139056	5.78471	7.2636e-09	6.0855e-07	rps15a	protein_coding	ribosomal protein S15a [Source:ZFIN;Acc:ZDB-GENE-030131-8708]
ENSDARG00000010169	409.702	-0.738008	0.408907	-1.80483	0.0711013	0.261327	myd88	protein_coding	myeloid differentiation primary response 88 [Source:ZFIN;Acc:ZDB-GENE-040219-3]
ENSDARG00000010181	1126.46	-0.812782	0.16592	-4.89865	9.64974e-07	4.22297e-05	asap2a	protein_coding	ArfGAP with SH3 domain, ankyrin repeat and PH domain 2a [Source:ZFIN;Acc:ZDB-GENE-041210-256]
ENSDARG00000010183	18.798	0.174287	0.650793	0.267807	0.788848	0.92364	si:ch73-265h17.1	protein_coding	si:ch73-265h17.1 [Source:ZFIN;Acc:ZDB-GENE-131121-358]
ENSDARG00000010186	37.6976	0.279885	0.409124	0.684108	0.493907	0.759376	myo3a	protein_coding	myosin IIIA [Source:ZFIN;Acc:ZDB-GENE-041026-4]
ENSDARG00000010192	97.3551	0.238521	0.279771	0.852559	0.393904	0.68176	pax3a	protein_coding	paired box 3a [Source:ZFIN;Acc:ZDB-GENE-980526-52]
ENSDARG00000010194	3858.24	-0.051734	0.072833	-0.710309	0.477512	0.745584	eif4bb	protein_coding	eukaryotic translation initiation factor 4Bb [Source:ZFIN;Acc:ZDB-GENE-030131-8563]
ENSDARG00000010207	175.617	0.0691959	0.246946	0.280207	0.779319	0.919311	smad3b	protein_coding	SMAD family member 3b [Source:ZFIN;Acc:ZDB-GENE-030128-4]
ENSDARG00000010238	2232.06	0.0255229	0.0884077	0.288695	0.772814	0.916938	rbm22	protein_coding	RNA binding motif protein 22 [Source:ZFIN;Acc:ZDB-GENE-040426-2298]
ENSDARG00000010244	173.296	0.207213	0.259546	0.798364	0.424659	0.706332	rpl22l1	protein_coding	ribosomal protein L22-like 1 [Source:ZFIN;Acc:ZDB-GENE-060804-3]
ENSDARG00000010246	12193.6	0.00630024	0.0507386	0.124171	0.90118	0.965168	prmt1	protein_coding	protein arginine methyltransferase 1 [Source:ZFIN;Acc:ZDB-GENE-030131-693]
ENSDARG00000010248	133.873	-0.521198	0.568905	-0.916143	0.359592	0.652061	wdr54	protein_coding	WD repeat domain 54 [Source:ZFIN;Acc:ZDB-GENE-040801-151]
ENSDARG00000010250	244.674	-1.80287	0.247009	-7.2988	2.90342e-13	5.41522e-11	nqo1	protein_coding	NAD(P)H dehydrogenase, quinone 1 [Source:ZFIN;Acc:ZDB-GENE-030131-1226]
ENSDARG00000010255	2499.58	0.0232428	0.103441	0.224696	0.822216	0.936387	bin2b	protein_coding	bridging integrator 2b [Source:ZFIN;Acc:ZDB-GENE-030131-5598]
ENSDARG00000010266	7243.97	-0.0790846	0.0700655	-1.12872	0.259014	0.551655	igf2bp3	protein_coding	insulin-like growth factor 2 mRNA binding protein 3 [Source:ZFIN;Acc:ZDB-GENE-000308-1]
ENSDARG00000010267	559.046	-0.493265	0.143366	-3.44061	0.000580406	0.00842745	dpydb	protein_coding	dihydropyrimidine dehydrogenase b [Source:ZFIN;Acc:ZDB-GENE-040426-2459]
ENSDARG00000010276	242.274	0.73796	0.203851	3.6201	0.000294485	0.00498777	ptgs2b	protein_coding	prostaglandin-endoperoxide synthase 2b [Source:ZFIN;Acc:ZDB-GENE-041014-323]
ENSDARG00000010279	375.989	-0.300039	0.144531	-2.07595	0.0378985	0.176503	scamp2	protein_coding	secretory carrier membrane protein 2 [Source:ZFIN;Acc:ZDB-GENE-040426-2702]
ENSDARG00000010280	2918.53	0.00616143	0.0949585	0.0648855	0.948265	0.981467	clasp1a	protein_coding	cytoplasmic linker associated protein 1a [Source:ZFIN;Acc:ZDB-GENE-081104-520]
ENSDARG00000010281	5289.76	-0.0168266	0.107005	-0.157252	0.875046	0.956813	xpo4	protein_coding	exportin 4 [Source:ZFIN;Acc:ZDB-GENE-030131-3062]
ENSDARG00000010300	363.225	0.576523	0.319732	1.80315	0.0713654	0.261723	traf3ip1	protein_coding	TNF receptor-associated factor 3 interacting protein 1 [Source:ZFIN;Acc:ZDB-GENE-040426-1146]
ENSDARG00000010301	3963.44	-0.0328368	0.0926654	-0.354359	0.72307	0.892474	b4galt6	protein_coding	UDP-Gal:betaGlcNAc beta 1,4- galactosyltransferase, polypeptide 6 [Source:ZFIN;Acc:ZDB-GENE-040426-789]
ENSDARG00000010316	1003.18	-0.157269	0.211075	-0.745084	0.456221	0.730965	qars	protein_coding	glutaminyl-tRNA synthetase [Source:ZFIN;Acc:ZDB-GENE-040426-1011]
ENSDARG00000010318	37.8243	-0.209501	0.599844	-0.349259	0.726895	0.894102	srpx	protein_coding	sushi-repeat containing protein, X-linked [Source:ZFIN;Acc:ZDB-GENE-050327-43]
ENSDARG00000010331	1138.96	-0.0658342	0.124543	-0.528608	0.597077	0.822485	si:ch211-26b3.2	protein_coding	si:ch211-26b3.2 [Source:ZFIN;Acc:ZDB-GENE-081104-212]
ENSDARG00000010332	13092.6	-0.147682	0.119186	-1.23909	0.215313	0.501534	zgc:56231	protein_coding	zgc:56231 [Source:ZFIN;Acc:ZDB-GENE-040426-1914]
ENSDARG00000010347	96.1851	-1.37954	0.326156	-4.2297	2.34e-05	0.000636471	acer1	protein_coding	alkaline ceramidase 1 [Source:ZFIN;Acc:ZDB-GENE-050417-70]
ENSDARG00000010373	15.2331	-0.17253	0.681415	-0.253194	0.800118	0.928886		protein_coding	cysteinyl leukotriene receptor 2 [Source:HGNC Symbol;Acc:HGNC:18274]
ENSDARG00000010381	4488.36	-0.0230255	0.0871055	-0.26434	0.791518	0.924185	rnf2	protein_coding	ring finger protein 2 [Source:ZFIN;Acc:ZDB-GENE-030131-5243]
ENSDARG00000010385	584.166	0.938292	0.271143	3.4605	0.000539168	0.00796149	sept4a	protein_coding	septin 4a [Source:ZFIN;Acc:ZDB-GENE-051120-87]
ENSDARG00000010400	2418.28	-0.0236991	0.0967407	-0.244976	0.806475	0.931452	lrrfip2	protein_coding	leucine rich repeat (in FLII) interacting protein 2 [Source:ZFIN;Acc:ZDB-GENE-030131-7781]
ENSDARG00000010407	730.158	0.628627	0.309947	2.02818	0.0425422	0.189642	ppp4r4	protein_coding	protein phosphatase 4, regulatory subunit 4 [Source:ZFIN;Acc:ZDB-GENE-041001-164]
ENSDARG00000010408	455.188	-0.429489	0.250857	-1.71208	0.0868813	0.296099	igsf9b	protein_coding	immunoglobulin superfamily, member 9b [Source:ZFIN;Acc:ZDB-GENE-060810-28]
ENSDARG00000010411	2637.02	0.0103799	0.072274	0.143619	0.885801	0.959359	epn1	protein_coding	epsin 1 [Source:ZFIN;Acc:ZDB-GENE-040426-2680]
ENSDARG00000010415	45.8673	-0.974996	0.380818	-2.56027	0.0104592	0.0718155	sirt4	protein_coding	sirtuin 4 [Source:ZFIN;Acc:ZDB-GENE-041010-65]
ENSDARG00000010420	558.081	-2.41442	1.61354	-1.49635	0.134562	0.384145	ndrg1b	protein_coding	N-myc downstream regulated 1b [Source:ZFIN;Acc:ZDB-GENE-040426-1648]
ENSDARG00000010425	38.0734	0.852007	0.910533	0.935724	0.349415	0.643202	scara5	protein_coding	scavenger receptor class A, member 5 (putative) [Source:ZFIN;Acc:ZDB-GENE-041210-258]
ENSDARG00000010432	1455.89	0.227851	0.157471	1.44694	0.147913	0.406625	eaf2	protein_coding	ELL associated factor 2 [Source:ZFIN;Acc:ZDB-GENE-040625-179]
ENSDARG00000010437	8436.93	0.107923	0.0598473	1.80331	0.0713397	0.261723	fam46c	protein_coding	family with sequence similarity 46, member C [Source:ZFIN;Acc:ZDB-GENE-030131-5365]
ENSDARG00000010442	402.773	-0.431846	0.237528	-1.81808	0.069052	0.256177	rnf11a	protein_coding	ring finger protein 11a [Source:ZFIN;Acc:ZDB-GENE-040426-1277]
ENSDARG00000010445	510.093	0.434449	0.335021	1.29678	0.194705	0.474145	trabd	protein_coding	TraB domain containing [Source:ZFIN;Acc:ZDB-GENE-030131-1301]
ENSDARG00000010481	13004.6	-0.0186213	0.095791	-0.194395	0.845867	0.9451	bzw1a	protein_coding	basic leucine zipper and W2 domains 1a [Source:ZFIN;Acc:ZDB-GENE-030131-3951]
ENSDARG00000010482	22.9831	4.57223	0.86406	5.29157	1.21271e-07	6.83434e-06	prg4a	protein_coding	proteoglycan 4a [Source:ZFIN;Acc:ZDB-GENE-030131-8295]
ENSDARG00000010487	1496.95	-0.119859	0.0944926	-1.26845	0.204639	0.488136	sae1	protein_coding	SUMO1 activating enzyme subunit 1 [Source:ZFIN;Acc:ZDB-GENE-040625-21]
ENSDARG00000010515	78.3383	0.621235	0.370616	1.67622	0.0936952	0.311067		protein_coding	dishevelled segment polarity protein 1 [Source:HGNC Symbol;Acc:HGNC:3084]
ENSDARG00000010516	1400.89	-0.055078	0.131062	-0.420243	0.674308	0.867393	rpl21	protein_coding	ribosomal protein L21 [Source:ZFIN;Acc:ZDB-GENE-030131-8512]
ENSDARG00000010519	1314.2	0.056028	0.113397	0.494086	0.621245	0.839273	per3	protein_coding	period circadian clock 3 [Source:ZFIN;Acc:ZDB-GENE-000804-1]
ENSDARG00000010524	1899.36	0.00509778	0.111146	0.0458656	0.963417	0.987043	si:ch211-282j22.3	protein_coding	si:ch211-282j22.3 [Source:ZFIN;Acc:ZDB-GENE-091113-49]
ENSDARG00000010531	796.952	-0.322767	0.146289	-2.20637	0.0273583	0.140763	scamp4	protein_coding	secretory carrier membrane protein 4 [Source:ZFIN;Acc:ZDB-GENE-050913-40]
ENSDARG00000010553	1736.43	0.167079	0.103867	1.60859	0.107706	0.337226	mmgt1	protein_coding	membrane magnesium transporter 1 [Source:ZFIN;Acc:ZDB-GENE-040801-65]
ENSDARG00000010563	1790.08	-0.046062	0.14032	-0.328263	0.742713	0.902449	spopla	protein_coding	speckle-type POZ protein-like a [Source:ZFIN;Acc:ZDB-GENE-050320-3]
ENSDARG00000010571	5612.34	0.107358	0.0756796	1.41858	0.15602	0.419274	ezh2	protein_coding	enhancer of zeste 2 polycomb repressive complex 2 subunit [Source:ZFIN;Acc:ZDB-GENE-041111-259]
ENSDARG00000010572	13817.1	0.359974	0.149865	2.40199	0.0163063	0.0973594	slc25a25a	protein_coding	solute carrier family 25 (mitochondrial carrier; phosphate carrier), member 25a [Source:ZFIN;Acc:ZDB-GENE-040426-2396]
ENSDARG00000010583	2832.2	-0.00124513	0.0772226	-0.0161239	0.987136	0.994627	pard3	protein_coding	par-3 family cell polarity regulator [Source:ZFIN;Acc:ZDB-GENE-030925-47]
ENSDARG00000010586	88.5581	-0.348541	0.365571	-0.953417	0.340379	0.635301	tex9	protein_coding	testis expressed 9 [Source:ZFIN;Acc:ZDB-GENE-110623-3]
ENSDARG00000010596	2353.15	-0.0352581	0.126175	-0.279437	0.77991	0.91953	slc7a6os	protein_coding	solute carrier family 7, member 6 opposite strand [Source:ZFIN;Acc:ZDB-GENE-041114-32]
ENSDARG00000010601	861.806	0.575099	0.176464	3.25901	0.00111803	0.0141145	mtmr10	protein_coding	myotubularin related protein 10 [Source:ZFIN;Acc:ZDB-GENE-061103-52]
ENSDARG00000010603	474.941	-0.737819	0.356086	-2.07202	0.0382635	0.177412	kctd9b	protein_coding	potassium channel tetramerization domain containing 9b [Source:ZFIN;Acc:ZDB-GENE-040718-238]
ENSDARG00000010610	185.178	-1.13835	0.280558	-4.05744	4.96129e-05	0.00119838	sarm1	protein_coding	sterile alpha and TIR motif containing 1 [Source:ZFIN;Acc:ZDB-GENE-040219-1]
ENSDARG00000010641	1362.53	-0.211422	0.163812	-1.29064	0.196827	0.476498	slc20a1b	protein_coding	solute carrier family 20 (phosphate transporter), member 1b [Source:ZFIN;Acc:ZDB-GENE-030131-260]
ENSDARG00000010654	206.647	0.0962561	0.380979	0.252655	0.800535	0.928886		protein_coding	Rho GTPase activating protein 42 [Source:HGNC Symbol;Acc:HGNC:26545]
ENSDARG00000010655	653.031	-0.301958	0.156258	-1.93244	0.0533055	0.217938	ppm1k	protein_coding	protein phosphatase, Mg2+/Mn2+ dependent, 1K [Source:ZFIN;Acc:ZDB-GENE-050306-8]
ENSDARG00000010658	360.207	-0.104091	0.246831	-0.421711	0.673236	0.86715	insig1	protein_coding	insulin induced gene 1 [Source:ZFIN;Acc:ZDB-GENE-030131-6121]
ENSDARG00000010673	1409.88	0.117922	0.0942702	1.25089	0.210974	0.496519	trim16	protein_coding	tripartite motif containing 16 [Source:ZFIN;Acc:ZDB-GENE-090512-6]
ENSDARG00000010681	319.271	-0.180256	0.219877	-0.819804	0.412328	0.696865	tjap1	protein_coding	tight junction associated protein 1 (peripheral) [Source:ZFIN;Acc:ZDB-GENE-081107-47]
ENSDARG00000010700	16.8694	-0.179484	0.60071	-0.298786	0.765103	0.913491	il17d	protein_coding	interleukin 17d [Source:ZFIN;Acc:ZDB-GENE-061031-4]
ENSDARG00000010712	82.7095	0.256457	0.302417	0.848022	0.396426	0.683783	npffr1l3	protein_coding	neuropeptide FF receptor 1 like 3 [Source:ZFIN;Acc:ZDB-GENE-070424-44]
ENSDARG00000010717	654.287	-0.0931676	0.113831	-0.818471	0.413088	0.697624	chchd10	protein_coding	coiled-coil-helix-coiled-coil-helix domain containing 10 [Source:ZFIN;Acc:ZDB-GENE-040426-1753]
ENSDARG00000010721	6254.69	0.0273528	0.0850334	0.321671	0.747702	0.905625	2021-09-06	protein_coding	septin 6 [Source:ZFIN;Acc:ZDB-GENE-030131-1414]
ENSDARG00000010727	1517.93	0.175901	0.151705	1.15949	0.246255	0.53992	ttyh2l	protein_coding	tweety homolog 2, like [Source:ZFIN;Acc:ZDB-GENE-040426-2394]
ENSDARG00000010732	513.035	-0.0240406	0.127334	-0.188799	0.85025	0.946017	xrcc4	protein_coding	X-ray repair complementing defective repair in Chinese hamster cells 4 [Source:ZFIN;Acc:ZDB-GENE-040426-1755]
ENSDARG00000010738	156.281	0.27717	0.451074	0.614466	0.538907	0.788664	zgc:101716	protein_coding	zgc:101716 [Source:ZFIN;Acc:ZDB-GENE-041114-135]
ENSDARG00000010745	1774.86	-0.616432	0.141611	-4.35298	1.34297e-05	0.0004023	dnaja2l	protein_coding	DnaJ (Hsp40) homolog, subfamily A, member 2, like [Source:ZFIN;Acc:ZDB-GENE-030131-2884]
ENSDARG00000010752	1993.45	0.322036	0.152762	2.10809	0.0350233	0.166984	acsl4b	protein_coding	acyl-CoA synthetase long-chain family member 4b [Source:ZFIN;Acc:ZDB-GENE-030131-6493]
ENSDARG00000010758	56.6689	0.950645	0.899595	1.05675	0.290627	0.583981	capn12	protein_coding	calpain 12 [Source:ZFIN;Acc:ZDB-GENE-050419-245]
ENSDARG00000010767	399.158	-0.040297	0.308064	-0.130807	0.895928	0.963407	epha4l	protein_coding	eph receptor A4, like [Source:ZFIN;Acc:ZDB-GENE-990415-61]
ENSDARG00000010773	378.191	-0.182066	0.159797	-1.13935	0.254556	0.546837	pnpla6	protein_coding	patatin-like phospholipase domain containing 6 [Source:ZFIN;Acc:ZDB-GENE-050107-4]
ENSDARG00000010779	5022.31	0.0999639	0.0772152	1.29461	0.195453	0.474828	tlk2	protein_coding	tousled-like kinase 2 [Source:ZFIN;Acc:ZDB-GENE-060623-36]
ENSDARG00000010782	295.881	0.0900087	0.300736	0.299295	0.764715	0.913491	zgc:55621	protein_coding	zgc:55621 [Source:ZFIN;Acc:ZDB-GENE-040426-762]
ENSDARG00000010784	4976.06	-0.0422415	0.0908893	-0.464757	0.642105	0.850153	ppp1r12a	protein_coding	protein phosphatase 1, regulatory subunit 12A [Source:ZFIN;Acc:ZDB-GENE-041011-3]
ENSDARG00000010789	1129.41	0.181873	0.186565	0.974847	0.329636	0.624113	homer3	protein_coding	homer scaffolding protein 3 [Source:ZFIN;Acc:ZDB-GENE-040426-739]
ENSDARG00000010792	7506.14	0.0835657	0.0701416	1.19139	0.233502	0.526362	cdc25b	protein_coding	cell division cycle 25B [Source:ZFIN;Acc:ZDB-GENE-000330-5]
ENSDARG00000010794	21.0743	-0.0308199	0.56413	-0.0546326	0.956431	0.985267	tfeb	protein_coding	transcription factor EB [Source:ZFIN;Acc:ZDB-GENE-090807-3]
ENSDARG00000010816	519.411	0.139633	0.246711	0.565979	0.571408	0.809921	slc7a14a	protein_coding	solute carrier family 7, member 14a [Source:ZFIN;Acc:ZDB-GENE-070912-112]
ENSDARG00000010823	1754.84	-0.198565	0.0902085	-2.20118	0.0277233	0.142267	memo1	protein_coding	mediator of cell motility 1 [Source:ZFIN;Acc:ZDB-GENE-030131-5571]
ENSDARG00000010831	231.052	1.20526	0.368032	3.27487	0.00105711	0.013553	churc1	protein_coding	churchill domain containing 1 [Source:ZFIN;Acc:ZDB-GENE-041001-150]
ENSDARG00000010844	262.079	0.115864	0.59828	0.193662	0.84644	0.945288	kras	protein_coding	v-Ki-ras2 Kirsten rat sarcoma viral oncogene homolog [Source:ZFIN;Acc:ZDB-GENE-040808-67]
ENSDARG00000010862	1186.39	0.0601673	0.247031	0.243561	0.807571	0.931936	amt	protein_coding	aminomethyltransferase [Source:ZFIN;Acc:ZDB-GENE-041010-114]
ENSDARG00000010873	1136.62	0.283938	0.161343	1.75985	0.0784338	0.278771	si:dkey-156n14.5	protein_coding	si:dkey-156n14.5 [Source:ZFIN;Acc:ZDB-GENE-030131-18]
ENSDARG00000010878	166.436	0.493288	0.334109	1.47643	0.139829	0.393205	cdkn1ca	protein_coding	cyclin-dependent kinase inhibitor 1Ca [Source:ZFIN;Acc:ZDB-GENE-040123-1]
ENSDARG00000010905	690.082	-0.368391	0.15191	-2.42506	0.0153058	0.0932694	mettl13	protein_coding	methyltransferase like 13 [Source:ZFIN;Acc:ZDB-GENE-060929-60]
ENSDARG00000010918	374.978	-0.174649	0.148108	-1.17921	0.238316	0.531178	nprl3	protein_coding	NPR3-like, GATOR1 complex subunit [Source:ZFIN;Acc:ZDB-GENE-030131-1348]
ENSDARG00000010936	399.956	-1.66602	0.476167	-3.49882	0.000467317	0.00716385	abcb4	protein_coding	ATP-binding cassette, sub-family B (MDR/TAP), member 4 [Source:ZFIN;Acc:ZDB-GENE-080204-52]
ENSDARG00000010941	763.481	0.113337	0.177686	0.637847	0.523574	0.779736	pomgnt2	protein_coding	protein O-linked mannose N-acetylglucosaminyltransferase 2 (beta 1,4-) [Source:ZFIN;Acc:ZDB-GENE-050522-242]
ENSDARG00000010945	25.4337	-0.170221	0.660368	-0.257767	0.796587	0.927477	rapgef6	protein_coding	Rap guanine nucleotide exchange factor (GEF) 6 [Source:ZFIN;Acc:ZDB-GENE-030131-6972]
ENSDARG00000010946	1535.01	-0.0827181	0.10949	-0.755484	0.449959	0.726679	cbsb	protein_coding	cystathionine-beta-synthase b [Source:ZFIN;Acc:ZDB-GENE-021030-3]
ENSDARG00000010948	14133.9	-0.140706	0.0512241	-2.74688	0.00601657	0.0479703	kif11	protein_coding	kinesin family member 11 [Source:ZFIN;Acc:ZDB-GENE-020426-1]
ENSDARG00000010953	14.4815	-1.41526	0.759427	-1.86359	0.0623787	0.240711	ndel1a	protein_coding	nudE neurodevelopment protein 1-like 1a [Source:ZFIN;Acc:ZDB-GENE-040115-2]
ENSDARG00000010956	406.184	-0.0925235	0.197929	-0.467457	0.640173	0.849297	sh3glb1b	protein_coding	SH3-domain GRB2-like endophilin B1b [Source:ZFIN;Acc:ZDB-GENE-030131-6851]
ENSDARG00000010957	16.4654	-0.298856	0.7294	-0.409728	0.682005	0.871627	mpp2b	protein_coding	membrane protein, palmitoylated 2b (MAGUK p55 subfamily member 2) [Source:ZFIN;Acc:ZDB-GENE-040704-70]
ENSDARG00000010965	945.757	0.0696441	0.119422	0.583174	0.559776	0.802583	psma8	protein_coding	proteasome subunit alpha 8 [Source:ZFIN;Acc:ZDB-GENE-040426-2194]
ENSDARG00000010978	1446.88	0.14364	0.111385	1.28958	0.197197	0.4769	trmt1	protein_coding	tRNA methyltransferase 1 [Source:ZFIN;Acc:ZDB-GENE-060810-40]
ENSDARG00000010981	500.024	-0.0967246	0.168788	-0.573054	0.566608	0.807142	zdhhc3a	protein_coding	zinc finger, DHHC-type containing 3a [Source:ZFIN;Acc:ZDB-GENE-040718-484]
ENSDARG00000011000	10666.4	-0.0483317	0.0772542	-0.625619	0.531565	0.783875	gtf2a1	protein_coding	general transcription factor IIA, 1 [Source:ZFIN;Acc:ZDB-GENE-030131-2694]
ENSDARG00000011020	689.992	0.130084	0.122399	1.06279	0.287877	0.581357	hnrnpa1a	protein_coding	heterogeneous nuclear ribonucleoprotein A1a [Source:ZFIN;Acc:ZDB-GENE-040426-1546]
ENSDARG00000011026	165.474	0.0467764	0.254356	0.183902	0.854091	0.947144	zgc:92907	protein_coding	zgc:92907 [Source:ZFIN;Acc:ZDB-GENE-040718-161]
ENSDARG00000011027	3881.16	-0.0434647	0.0788584	-0.551174	0.581515	0.813663	fgfr1a	protein_coding	fibroblast growth factor receptor 1a [Source:ZFIN;Acc:ZDB-GENE-980526-255]
ENSDARG00000011042	28.7717	-0.174686	0.494221	-0.353456	0.723746	0.892779	pgbd5	protein_coding	piggyBac transposable element derived 5 [Source:ZFIN;Acc:ZDB-GENE-040724-229]
ENSDARG00000011049	3040.01	-0.0341191	0.107963	-0.316025	0.751983	0.907862	slc17a9b	protein_coding	solute carrier family 17 (vesicular nucleotide transporter), member 9b [Source:ZFIN;Acc:ZDB-GENE-040718-380]
ENSDARG00000011055	1022.92	0.31555	0.182829	1.72593	0.0843601	0.290788	fbxo9	protein_coding	F-box protein 9 [Source:ZFIN;Acc:ZDB-GENE-030131-4194]
ENSDARG00000011065	321.825	-0.0984323	0.20961	-0.469599	0.638642	0.848913	camk2b1	protein_coding	calcium/calmodulin-dependent protein kinase (CaM kinase) II beta 1 [Source:ZFIN;Acc:ZDB-GENE-030131-9588]
ENSDARG00000011072	1482.65	-0.535429	0.147476	-3.63063	0.000282733	0.00482	ddx11	protein_coding	DEAD/H (Asp-Glu-Ala-Asp/His) box helicase 11 [Source:ZFIN;Acc:ZDB-GENE-041114-191]
ENSDARG00000011079	1454	-0.172653	0.117933	-1.46399	0.143195	0.398197	wdr3	protein_coding	WD repeat domain 3 [Source:ZFIN;Acc:ZDB-GENE-030131-9830]
ENSDARG00000011088	14.6283	-1.63147	0.856911	-1.9039	0.0569232	0.227514	si:ch211-288d18.1	protein_coding	si:ch211-288d18.1 [Source:ZFIN;Acc:ZDB-GENE-060503-323]
ENSDARG00000011094	21368	0.0213746	0.0603503	0.354176	0.723207	0.892516	ccna2	protein_coding	cyclin A2 [Source:ZFIN;Acc:ZDB-GENE-020418-1]
ENSDARG00000011125	5072.11	0.0929979	0.088264	1.05363	0.29205	0.585259	snrpb	protein_coding	small nuclear ribonucleoprotein polypeptides B and B1 [Source:ZFIN;Acc:ZDB-GENE-040426-1819]
ENSDARG00000011141	16.0168	-0.968237	0.736903	-1.31393	0.18887	0.467439	dpysl5a	protein_coding	dihydropyrimidinase-like 5a [Source:ZFIN;Acc:ZDB-GENE-030131-3136]
ENSDARG00000011146	507.877	0.201806	0.161576	1.24899	0.21167	0.496985	uqcrb	protein_coding	ubiquinol-cytochrome c reductase binding protein [Source:ZFIN;Acc:ZDB-GENE-050522-542]
ENSDARG00000011152	150.096	-0.867297	0.407604	-2.1278	0.0333541	0.161733	rpp14	protein_coding	ribonuclease P/MRP 14 subunit [Source:ZFIN;Acc:ZDB-GENE-050522-182]
ENSDARG00000011157	2878.22	-1.64017	0.535564	-3.06251	0.00219486	0.0231517	arhgef18a	protein_coding	rho/rac guanine nucleotide exchange factor (GEF) 18a [Source:ZFIN;Acc:ZDB-GENE-040516-14]
ENSDARG00000011163	62.1075	-0.592588	0.628467	-0.94291	0.345727	0.640173	sema3fa	protein_coding	sema domain, immunoglobulin domain (Ig), short basic domain, secreted, (semaphorin) 3Fa [Source:ZFIN;Acc:ZDB-GENE-050513-1]
ENSDARG00000011170	154.85	-0.905736	0.236795	-3.82499	0.00013078	0.00265379	ndrg2	protein_coding	NDRG family member 2 [Source:ZFIN;Acc:ZDB-GENE-041212-15]
ENSDARG00000011171	15.8556	0.526231	0.732074	0.718822	0.47225	0.741718	si:ch211-12m10.1	protein_coding	si:ch211-12m10.1 [Source:ZFIN;Acc:ZDB-GENE-060503-100]
ENSDARG00000011175	413.422	-0.337306	0.240474	-1.40267	0.160715	0.427274	atp6v1d	protein_coding	ATPase, H+ transporting, lysosomal V1 subunit D [Source:ZFIN;Acc:ZDB-GENE-040426-727]
ENSDARG00000011188	2682.64	0.155767	0.0765821	2.03399	0.041953	0.188116	acvr2aa	protein_coding	activin A receptor, type IIAa [Source:ZFIN;Acc:ZDB-GENE-980526-227]
ENSDARG00000011190	333.76	-0.220179	0.163063	-1.35027	0.17693	0.45146	fgfr1b	protein_coding	fibroblast growth factor receptor 1b [Source:ZFIN;Acc:ZDB-GENE-060503-14]
ENSDARG00000011196	2083.39	-0.218096	0.0896346	-2.43316	0.0149675	0.0920312	dnajc11a	protein_coding	DnaJ (Hsp40) homolog, subfamily C, member 11a [Source:ZFIN;Acc:ZDB-GENE-030131-1673]
ENSDARG00000011201	738.942	0.146233	0.170665	0.856839	0.391534	0.679766	rplp2l	protein_coding	ribosomal protein, large P2, like [Source:ZFIN;Acc:ZDB-GENE-070327-2]
ENSDARG00000011219	3411.6	0.042009	0.0798208	0.526291	0.598686	0.823784	akt2	protein_coding	v-akt murine thymoma viral oncogene homolog 2 [Source:ZFIN;Acc:ZDB-GENE-031007-5]
ENSDARG00000011233	1491.95	0.0210895	0.121184	0.174029	0.861843	0.950545	pcyt1aa	protein_coding	phosphate cytidylyltransferase 1, choline, alpha a [Source:ZFIN;Acc:ZDB-GENE-050417-108]
ENSDARG00000011235	25.5546	3.18306	0.730325	4.35842	1.31002e-05	0.000396985	otx2	protein_coding	orthodenticle homeobox 2 [Source:ZFIN;Acc:ZDB-GENE-980526-406]
ENSDARG00000011239	1249.24	-0.361397	0.148037	-2.44126	0.0146362	0.0908651	ppp1r14aa	protein_coding	protein phosphatase 1, regulatory (inhibitor) subunit 14Aa [Source:ZFIN;Acc:ZDB-GENE-050417-413]
ENSDARG00000011240	210.13	-0.310008	0.21093	-1.46972	0.141637	0.395831	ift46	protein_coding	intraflagellar transport 46 homolog (Chlamydomonas) [Source:ZFIN;Acc:ZDB-GENE-080102-3]
ENSDARG00000011245	33.6234	-0.237045	0.98504	-0.240645	0.80983	0.932955	esrp1	protein_coding	epithelial splicing regulatory protein 1 [Source:ZFIN;Acc:ZDB-GENE-070112-1732]
ENSDARG00000011246	659.382	-0.213881	0.176159	-1.21413	0.224697	0.514143	krr1	protein_coding	KRR1, small subunit (SSU) processome component, homolog (yeast) [Source:ZFIN;Acc:ZDB-GENE-060623-10]
ENSDARG00000011247	351.42	0.226263	0.218314	1.03641	0.300011	0.59264	rnpc3	protein_coding	RNA-binding region (RNP1, RRM) containing 3 [Source:ZFIN;Acc:ZDB-GENE-060312-35]
ENSDARG00000011262	2287.72	0.0953104	0.106282	0.896769	0.369842	0.661694	traip	protein_coding	TRAF-interacting protein [Source:ZFIN;Acc:ZDB-GENE-040801-30]
ENSDARG00000011272	402.382	0.251192	0.201881	1.24425	0.213407	0.499021	uqcc2	protein_coding	ubiquinol-cytochrome c reductase complex assembly factor 2 [Source:ZFIN;Acc:ZDB-GENE-040426-1726]
ENSDARG00000011273	18.004	1.05702	0.768399	1.37561	0.168941	0.439069	tlx2	protein_coding	T-cell leukemia, homeobox 2 [Source:ZFIN;Acc:ZDB-GENE-020208-1]
ENSDARG00000011298	256.985	0.0427577	0.216105	0.197856	0.843158	0.943942	atf7a	protein_coding	activating transcription factor 7a [Source:ZFIN;Acc:ZDB-GENE-050721-2]
ENSDARG00000011299	1970.33	0.000151797	0.0906336	0.00167484	0.998664	0.999224	blzf1	protein_coding	basic leucine zipper nuclear factor 1 [Source:ZFIN;Acc:ZDB-GENE-010724-1]
ENSDARG00000011301	990.444	-0.0411029	0.150287	-0.273496	0.784472	0.921859	nae1	protein_coding	nedd8 activating enzyme E1 subunit 1 [Source:ZFIN;Acc:ZDB-GENE-040426-1552]
ENSDARG00000011312	3549.56	0.0301641	0.0678008	0.444893	0.656397	0.857482	stk3	protein_coding	serine/threonine kinase 3 (STE20 homolog, yeast) [Source:ZFIN;Acc:ZDB-GENE-030131-2845]
ENSDARG00000011333	1754.42	0.0627291	0.119526	0.524816	0.599711	0.824616	arhgap33	protein_coding	Rho GTPase activating protein 33 [Source:ZFIN;Acc:ZDB-GENE-121105-12]
ENSDARG00000011360	1490.7	-0.0786102	0.127191	-0.618048	0.536544	0.786823	nfatc2ip	protein_coding	nuclear factor of activated T-cells, cytoplasmic, calcineurin-dependent 2 interacting protein [Source:ZFIN;Acc:ZDB-GENE-030131-9520]
ENSDARG00000011370	1939.31	-0.313807	0.14684	-2.13707	0.0325926	0.159025	fyna	protein_coding	FYN proto-oncogene, Src family tyrosine kinase a [Source:ZFIN;Acc:ZDB-GENE-030903-5]
ENSDARG00000011371	27.8291	0.182795	0.512049	0.356987	0.721101	0.891562	zgc:64106	protein_coding	zgc:64106 [Source:ZFIN;Acc:ZDB-GENE-040426-1370]
ENSDARG00000011373	15200.7	-0.165923	0.100621	-1.64898	0.0991508	0.322147	mknk2a	protein_coding	MAP kinase interacting serine/threonine kinase 2a [Source:ZFIN;Acc:ZDB-GENE-030131-6099]
ENSDARG00000011404	3378.09	-0.0520972	0.0778693	-0.669034	0.503474	0.764766	fen1	protein_coding	flap structure-specific endonuclease 1 [Source:ZFIN;Acc:ZDB-GENE-031112-11]
ENSDARG00000011405	2505.16	0.0947953	0.151686	0.624945	0.532007	0.783875	rps9	protein_coding	ribosomal protein S9 [Source:ZFIN;Acc:ZDB-GENE-010724-15]
ENSDARG00000011407	12.5822	-0.220166	0.736291	-0.29902	0.764925	0.913491	col2a1b	protein_coding	collagen, type II, alpha 1b [Source:ZFIN;Acc:ZDB-GENE-050302-9]
ENSDARG00000011410	29.072	-1.18783	0.542459	-2.18972	0.0285449	0.145246	aadat	protein_coding	aminoadipate aminotransferase [Source:ZFIN;Acc:ZDB-GENE-111229-1]
ENSDARG00000011418	1484.65	-0.0561973	0.0863477	-0.650826	0.515159	0.772802	sigmar1	protein_coding	sigma non-opioid intracellular receptor 1 [Source:ZFIN;Acc:ZDB-GENE-040426-1006]
ENSDARG00000011422	23.7613	-1.13407	0.575047	-1.97213	0.0485949	0.206101	ryr1a	protein_coding	ryanodine receptor 1a (skeletal) [Source:ZFIN;Acc:ZDB-GENE-020108-2]
ENSDARG00000011445	883.883	0.0838641	0.141691	0.591879	0.553932	0.799168	elmsan1a	protein_coding	ELM2 and Myb/SANT-like domain containing 1a [Source:ZFIN;Acc:ZDB-GENE-041001-151]
ENSDARG00000011449	13.7374	-0.84158	0.736161	-1.1432	0.252955	0.545384	fes	protein_coding	FES proto-oncogene, tyrosine kinase [Source:ZFIN;Acc:ZDB-GENE-100812-10]
ENSDARG00000011459	278.994	-0.301162	0.224942	-1.33884	0.180623	0.456938	gsna	protein_coding	gelsolin a [Source:ZFIN;Acc:ZDB-GENE-030131-9653]
ENSDARG00000011462	554.061	0.311639	0.164507	1.89438	0.0581739	0.23062	otub1b	protein_coding	OTU deubiquitinase, ubiquitin aldehyde binding 1b [Source:ZFIN;Acc:ZDB-GENE-040718-204]
ENSDARG00000011466	838.328	-0.0897691	0.131343	-0.683472	0.494309	0.759814	lace1a	protein_coding	lactation elevated 1a [Source:ZFIN;Acc:ZDB-GENE-091006-2]
ENSDARG00000011487	10.694	-0.521666	0.807633	-0.645919	0.518332	0.775252	gnaq	protein_coding	guanine nucleotide binding protein (G protein), q polypeptide [Source:ZFIN;Acc:ZDB-GENE-081104-25]
ENSDARG00000011488	140.6	0.400634	0.316167	1.26716	0.205099	0.488787	sirt2	protein_coding	sirtuin 2 (silent mating type information regulation 2, homolog) 2 (S. cerevisiae) [Source:ZFIN;Acc:ZDB-GENE-030131-1028]
ENSDARG00000011490	91.4841	0.402055	0.827118	0.486091	0.626903	0.842747	scube3	protein_coding	signal peptide, CUB domain, EGF-like 3 [Source:ZFIN;Acc:ZDB-GENE-060717-1]
ENSDARG00000011493	2088.54	-0.0144855	0.0811536	-0.178495	0.858334	0.94921	dcun1d3	protein_coding	defective in cullin neddylation 1 domain containing 3 [Source:ZFIN;Acc:ZDB-GENE-070928-2]
ENSDARG00000011496	2714.65	-0.134821	0.0725132	-1.85927	0.0629895	0.242173	ppm1bb	protein_coding	protein phosphatase, Mg2+/Mn2+ dependent, 1Bb [Source:ZFIN;Acc:ZDB-GENE-041114-185]
ENSDARG00000011498	632.073	0.0256166	0.174536	0.14677	0.883314	0.959057	si:ch211-212o1.2	protein_coding	si:ch211-212o1.2 [Source:ZFIN;Acc:ZDB-GENE-041111-310]
ENSDARG00000011506	2349.8	0.0236418	0.0800249	0.29543	0.767665	0.914323	lpcat1	protein_coding	lysophosphatidylcholine acyltransferase 1 [Source:ZFIN;Acc:ZDB-GENE-060503-915]
ENSDARG00000011510	3673.57	-0.0736345	0.0923892	-0.797003	0.425449	0.70693	rcc2	protein_coding	regulator of chromosome condensation 2 [Source:ZFIN;Acc:ZDB-GENE-040426-2213]
ENSDARG00000011515	731.121	-0.168672	0.124041	-1.35981	0.173889	0.447049	orai1a	protein_coding	ORAI calcium release-activated calcium modulator 1a [Source:ZFIN;Acc:ZDB-GENE-110721-1]
ENSDARG00000011521	27.5218	-0.141049	0.912693	-0.154542	0.877183	0.958088	upb1	protein_coding	ureidopropionase, beta [Source:ZFIN;Acc:ZDB-GENE-030131-1380]
ENSDARG00000011533	71.3002	-0.908414	0.511022	-1.77764	0.0754628	0.2716	sema6dl	protein_coding	sema domain, transmembrane domain (TM), and cytoplasmic domain, (semaphorin) 6D, like [Source:ZFIN;Acc:ZDB-GENE-050417-171]
ENSDARG00000011537	97.8712	0.752943	0.325477	2.31335	0.0207033	0.116508	ugt2a5	protein_coding	UDP glucuronosyltransferase 2 family, polypeptide A5 [Source:ZFIN;Acc:ZDB-GENE-060929-796]
ENSDARG00000011545	123.767	0.278341	0.223805	1.24368	0.213618	0.499217	arrb2b	protein_coding	arrestin, beta 2b [Source:ZFIN;Acc:ZDB-GENE-040426-1332]
ENSDARG00000011553	2113.4	-0.107293	0.0798957	-1.34292	0.179299	0.455058	atp5f1	protein_coding	ATP synthase, H+ transporting, mitochondrial Fo complex, subunit B1 [Source:ZFIN;Acc:ZDB-GENE-041010-33]
ENSDARG00000011555	1445.85	-1.43678	0.205114	-7.0048	2.47338e-12	3.91419e-10	spag7	protein_coding	sperm associated antigen 7 [Source:ZFIN;Acc:ZDB-GENE-040426-1632]
ENSDARG00000011564	3099.12	-0.0780633	0.112438	-0.694279	0.487507	0.753932	sfpq	protein_coding	splicing factor proline/glutamine-rich [Source:ZFIN;Acc:ZDB-GENE-040426-2452]
ENSDARG00000011570	645.378	0.00740029	0.114595	0.0645775	0.94851	0.9815	pou6f1	protein_coding	POU class 6 homeobox 1 [Source:ZFIN;Acc:ZDB-GENE-980526-530]
ENSDARG00000011571	161.534	-1.57378	0.499251	-3.15228	0.00162	0.0186074	calcrlb	protein_coding	calcitonin receptor-like b [Source:ZFIN;Acc:ZDB-GENE-080924-1]
ENSDARG00000011573	614.448	-0.197496	0.304401	-0.648803	0.516466	0.773968	abcb11a	protein_coding	ATP-binding cassette, sub-family B (MDR/TAP), member 11a [Source:ZFIN;Acc:ZDB-GENE-050517-13]
ENSDARG00000011581	24.1301	0.581652	0.550158	1.05725	0.290399	0.583817	si:dkey-23k10.5	protein_coding	si:dkey-23k10.5 [Source:ZFIN;Acc:ZDB-GENE-030131-4787]
ENSDARG00000011583	2624.9	0.268171	0.0930973	2.88055	0.00396981	0.035452	cry1ab	protein_coding	cryptochrome circadian clock 1ab [Source:ZFIN;Acc:ZDB-GENE-010426-3]
ENSDARG00000011594	1323.05	-0.113536	0.0988875	-1.14813	0.250915	0.544141	smarcb1b	protein_coding	SWI/SNF related, matrix associated, actin dependent regulator of chromatin, subfamily b, member 1b [Source:ZFIN;Acc:ZDB-GENE-991008-16]
ENSDARG00000011597	3128.36	-0.308763	0.104236	-2.96215	0.00305496	0.0293633	atxn2l	protein_coding	ataxin 2-like [Source:ZFIN;Acc:ZDB-GENE-030131-3246]
ENSDARG00000011600	110.967	-1.28133	0.294411	-4.3522	1.34776e-05	0.000402965	epha4b	protein_coding	eph receptor A4b [Source:ZFIN;Acc:ZDB-GENE-030826-6]
ENSDARG00000011602	83.8309	-0.811807	0.330057	-2.45959	0.0139094	0.088048	si:dkeyp-117h8.2	protein_coding	si:dkeyp-117h8.2 [Source:ZFIN;Acc:ZDB-GENE-041210-321]
ENSDARG00000011605	3547.11	-0.0274627	0.0788601	-0.348246	0.727656	0.894519	dennd6b	protein_coding	DENN/MADD domain containing 6B [Source:ZFIN;Acc:ZDB-GENE-030131-9382]
ENSDARG00000011609	2885.27	0.02125	0.0986058	0.215504	0.829374	0.939144	si:ch211-262e15.1	protein_coding	si:ch211-262e15.1 [Source:ZFIN;Acc:ZDB-GENE-030131-5310]
ENSDARG00000011611	1658.86	-0.182294	0.100186	-1.81956	0.0688264	0.255734	actr1	protein_coding	ARP1 actin-related protein 1, centractin (yeast) [Source:ZFIN;Acc:ZDB-GENE-040426-2695]
ENSDARG00000011613	2312.2	0.177344	0.101765	1.74269	0.0813876	0.285449	rbm39a	protein_coding	RNA binding motif protein 39a [Source:ZFIN;Acc:ZDB-GENE-040426-2852]
ENSDARG00000011618	191.643	-0.0287316	0.233664	-0.122961	0.902138	0.965375	slc26a2	protein_coding	solute carrier family 26 (anion exchanger), member 2 [Source:ZFIN;Acc:ZDB-GENE-030717-3]
ENSDARG00000011648	947.801	0.266212	0.142352	1.87009	0.0614709	0.238511	snrpd1	protein_coding	small nuclear ribonucleoprotein D1 polypeptide [Source:ZFIN;Acc:ZDB-GENE-020419-14]
ENSDARG00000011661	1639.89	0.456471	0.155875	2.92845	0.00340659	0.0317874	twf1b	protein_coding	twinfilin actin-binding protein 1b [Source:ZFIN;Acc:ZDB-GENE-040711-3]
ENSDARG00000011662	4451.43	0.178464	0.0627103	2.84585	0.00442924	0.0384014	chuk	protein_coding	conserved helix-loop-helix ubiquitous kinase [Source:ZFIN;Acc:ZDB-GENE-040426-1069]
ENSDARG00000011665	3590.93	-0.206896	0.0909096	-2.27584	0.0228553	0.124461	aldoaa	protein_coding	aldolase a, fructose-bisphosphate, a [Source:ZFIN;Acc:ZDB-GENE-030131-8369]
ENSDARG00000011671	132.199	-0.277387	0.222929	-1.24428	0.213396	0.499021	pde6b	protein_coding	phosphodiesterase 6B, cGMP-specific, rod, beta [Source:ZFIN;Acc:ZDB-GENE-090421-2]
ENSDARG00000011672	54.8274	-0.226471	0.604589	-0.374587	0.707968	0.88371	sema3b	protein_coding	sema domain, immunoglobulin domain (Ig), short basic domain, secreted, (semaphorin) 3B [Source:ZFIN;Acc:ZDB-GENE-081105-78]
ENSDARG00000011673	18.2932	3.59969	1.41244	2.54856	0.0108167	0.0736288	si:ch211-246m6.5	protein_coding	si:ch211-246m6.5 [Source:ZFIN;Acc:ZDB-GENE-050208-577]
ENSDARG00000011683	1255.7	0.237143	0.121649	1.9494	0.0512471	0.213194	prtfdc1	protein_coding	phosphoribosyl transferase domain containing 1 [Source:ZFIN;Acc:ZDB-GENE-980526-324]
ENSDARG00000011696	60.3079	-0.814493	0.460132	-1.77013	0.0767055	0.274371	esrrgb	protein_coding	estrogen-related receptor gamma b [Source:ZFIN;Acc:ZDB-GENE-040616-4]
ENSDARG00000011703	392.904	-0.0439059	0.172668	-0.254279	0.79928	0.928719	clocka	protein_coding	clock circadian regulator a [Source:ZFIN;Acc:ZDB-GENE-990630-14]
ENSDARG00000011723	406.179	-0.26832	0.239036	-1.12251	0.261646	0.554921	zgc:56556	protein_coding	zgc:56556 [Source:ZFIN;Acc:ZDB-GENE-040426-1078]
ENSDARG00000011727	153.428	-1.07373	0.308917	-3.47577	0.000509388	0.00765615	b9d1	protein_coding	B9 protein domain 1 [Source:ZFIN;Acc:ZDB-GENE-050522-467]
ENSDARG00000011740	3721.63	-0.0804436	0.0640963	-1.25504	0.209464	0.494589	u2af2b	protein_coding	U2 small nuclear RNA auxiliary factor 2b [Source:ZFIN;Acc:ZDB-GENE-040426-1881]
ENSDARG00000011743	4123.69	0.247151	0.0939309	2.6312	0.00850842	0.0622613	pigo	protein_coding	phosphatidylinositol glycan anchor biosynthesis, class O [Source:ZFIN;Acc:ZDB-GENE-091204-80]
ENSDARG00000011764	2256.88	-0.0544478	0.109545	-0.497036	0.619163	0.838043	asun	protein_coding	asunder, spermatogenesis regulator homolog (Drosphila) [Source:ZFIN;Acc:ZDB-GENE-030131-6224]
ENSDARG00000011769	185.244	0.297237	0.43625	0.681347	0.495652	0.761088	cpm	protein_coding	carboxypeptidase M [Source:ZFIN;Acc:ZDB-GENE-041210-191]
ENSDARG00000011770	764.987	0.202711	0.118677	1.70809	0.0876192	0.297456	dhrs12	protein_coding	dehydrogenase/reductase (SDR family) member 12 [Source:ZFIN;Acc:ZDB-GENE-060929-1134]
ENSDARG00000011777	1223.86	0.221709	0.159741	1.38793	0.165158	0.433833	cttn	protein_coding	cortactin [Source:ZFIN;Acc:ZDB-GENE-040715-3]
ENSDARG00000011783	4763.69	0.0518077	0.0737813	0.702179	0.482568	0.749146	stag2a	protein_coding	stromal antigen 2a [Source:ZFIN;Acc:ZDB-GENE-030131-3432]
ENSDARG00000011797	15.7341	0.465684	0.695253	0.669805	0.502982	0.764572	fam46bb	protein_coding	family with sequence similarity 46, member Bb [Source:ZFIN;Acc:ZDB-GENE-060503-431]
ENSDARG00000011801	691.541	0.211104	0.121514	1.73729	0.0823368	0.287235	wars2	protein_coding	tryptophanyl tRNA synthetase 2, mitochondrial [Source:ZFIN;Acc:ZDB-GENE-050306-26]
ENSDARG00000011809	995.81	-0.138967	0.124161	-1.11925	0.263033	0.556358	mical1	protein_coding	microtubule associated monooxygenase, calponin and LIM domain containing 1 [Source:ZFIN;Acc:ZDB-GENE-081022-3]
ENSDARG00000011818	90.2165	-0.0233085	0.273242	-0.0853032	0.93202	0.97684	batf	protein_coding	basic leucine zipper transcription factor, ATF-like [Source:ZFIN;Acc:ZDB-GENE-041014-291]
ENSDARG00000011819	1788.02	-0.135274	0.145449	-0.93004	0.35235	0.64557	pcnx	protein_coding	pecanex homolog (Drosophila) [Source:ZFIN;Acc:ZDB-GENE-081113-6]
ENSDARG00000011824	113.788	0.154306	0.290504	0.531166	0.595304	0.821729	pbxip1b	protein_coding	pre-B-cell leukemia homeobox interacting protein 1b [Source:ZFIN;Acc:ZDB-GENE-070112-2032]
ENSDARG00000011825	1379.9	0.377997	0.127459	2.96564	0.00302055	0.0291218	cetn3	protein_coding	centrin 3 [Source:ZFIN;Acc:ZDB-GENE-050522-152]
ENSDARG00000011837	505.542	-0.164708	0.128252	-1.28425	0.199054	0.479633	zgc:100846	protein_coding	zgc:100846 [Source:ZFIN;Acc:ZDB-GENE-040801-47]
ENSDARG00000011841	1258.13	0.0151599	0.197599	0.0767205	0.938846	0.979179	atp5l	protein_coding	ATP synthase, H+ transporting, mitochondrial F0 complex, subunit g [Source:ZFIN;Acc:ZDB-GENE-030131-5177]
ENSDARG00000011845	14.684	-0.945228	0.667587	-1.41589	0.156809	0.420654	chn2	protein_coding	chimerin 2 [Source:ZFIN;Acc:ZDB-GENE-091020-5]
ENSDARG00000011851	737.665	0.0150606	0.103817	0.145069	0.884657	0.959057	map2k5	protein_coding	mitogen-activated protein kinase kinase 5 [Source:ZFIN;Acc:ZDB-GENE-030131-1517]
ENSDARG00000011855	884.247	0.623799	0.229802	2.71451	0.0066374	0.0514331	aak1a	protein_coding	AP2 associated kinase 1a [Source:ZFIN;Acc:ZDB-GENE-081105-101]
ENSDARG00000011862	94.7214	0.150932	0.313748	0.481063	0.630472	0.844248	inaa	protein_coding	internexin neuronal intermediate filament protein, alpha a [Source:ZFIN;Acc:ZDB-GENE-060531-65]
ENSDARG00000011863	5531.92	0.28876	0.102046	2.82969	0.00465932	0.0399112	ptk7a	protein_coding	protein tyrosine kinase 7a [Source:ZFIN;Acc:ZDB-GENE-050522-216]
ENSDARG00000011870	22.5017	0.819149	0.640223	1.27947	0.20073	0.482243	sp8a	protein_coding	sp8 transcription factor a [Source:ZFIN;Acc:ZDB-GENE-030131-9849]
ENSDARG00000011879	115.298	-1.00181	1.55411	-0.644619	0.519174	0.775666	foxn1	protein_coding	forkhead box N1 [Source:ZFIN;Acc:ZDB-GENE-021008-1]
ENSDARG00000011885	1771.6	-0.134974	0.0751284	-1.79657	0.0724037	0.263986	mrpl19	protein_coding	mitochondrial ribosomal protein L19 [Source:ZFIN;Acc:ZDB-GENE-040801-55]
ENSDARG00000011890	710.247	-0.0294639	0.127057	-0.231895	0.81662	0.935369	cry4	protein_coding	cryptochrome circadian clock 4 [Source:ZFIN;Acc:ZDB-GENE-010426-7]
ENSDARG00000011897	1354.67	-0.365872	0.128893	-2.83858	0.00453147	0.0390509	tsg101b	protein_coding	tumor susceptibility 101b [Source:ZFIN;Acc:ZDB-GENE-130530-542]
ENSDARG00000011909	3209.02	0.245928	0.12287	2.00152	0.045336	0.197872	itpr2	protein_coding	inositol 1,4,5-trisphosphate receptor, type 2 [Source:ZFIN;Acc:ZDB-GENE-050419-192]
ENSDARG00000011921	1657.66	0.756426	0.201277	3.75814	0.000171183	0.00330286	txnl1	protein_coding	thioredoxin-like 1 [Source:ZFIN;Acc:ZDB-GENE-040426-701]
ENSDARG00000011925	3098.63	-0.215538	0.145849	-1.47782	0.139456	0.392537	spns1	protein_coding	spinster homolog 1 (Drosophila) [Source:ZFIN;Acc:ZDB-GENE-020228-1]
ENSDARG00000011926	36.0076	0.317359	0.473256	0.670586	0.502484	0.764371	tpgs2	protein_coding	tubulin polyglutamylase complex subunit 2 [Source:ZFIN;Acc:ZDB-GENE-040704-49]
ENSDARG00000011932	1396.04	0.141084	0.102513	1.37626	0.168741	0.438856	prkcbp1l	protein_coding	protein kinase C binding protein 1, like [Source:ZFIN;Acc:ZDB-GENE-030131-2199]
ENSDARG00000011934	5958.24	0.407626	0.121405	3.35759	0.000786263	0.0107023	gyg1a	protein_coding	glycogenin 1a [Source:ZFIN;Acc:ZDB-GENE-040426-2910]
ENSDARG00000011945	1656.01	0.0815663	0.118099	0.690658	0.48978	0.755478	slc35e1	protein_coding	solute carrier family 35, member E1 [Source:ZFIN;Acc:ZDB-GENE-040426-2033]
ENSDARG00000011948	3229.84	0.304517	0.13426	2.26812	0.0233216	0.12621	insra	protein_coding	insulin receptor a [Source:ZFIN;Acc:ZDB-GENE-020503-3]
ENSDARG00000011958	1597.31	0.199837	0.132926	1.50337	0.132743	0.381274	ctnnbl1	protein_coding	catenin, beta like 1 [Source:ZFIN;Acc:ZDB-GENE-040426-1850]
ENSDARG00000011961	106.237	0.318396	0.348259	0.91425	0.360585	0.652626	csrp2	protein_coding	cysteine and glycine-rich protein 2 [Source:ZFIN;Acc:ZDB-GENE-040426-1863]
ENSDARG00000011973	1040.5	0.672761	0.306661	2.19383	0.0282476	0.144249	slc35d1a	protein_coding	solute carrier family 35 (UDP-GlcA/UDP-GalNAc transporter), member D1a [Source:ZFIN;Acc:ZDB-GENE-040826-5]
ENSDARG00000011999	131.36	0.451952	0.29356	1.53956	0.123668	0.366952	ybey	protein_coding	ybeY metallopeptidase [Source:ZFIN;Acc:ZDB-GENE-030131-437]
ENSDARG00000012002	4189.25	0.0219514	0.0877572	0.250138	0.80248	0.929496	slc38a7	protein_coding	solute carrier family 38, member 7 [Source:ZFIN;Acc:ZDB-GENE-040801-266]
ENSDARG00000012005	694.765	0.0457529	0.180452	0.253546	0.799846	0.928719	mob2b	protein_coding	MOB kinase activator 2b [Source:ZFIN;Acc:ZDB-GENE-060616-319]
ENSDARG00000012019	50.003	-0.260881	0.893845	-0.291864	0.770391	0.916315	glra1	protein_coding	glycine receptor, alpha 1 [Source:ZFIN;Acc:ZDB-GENE-991117-1]
ENSDARG00000012021	1615.3	-0.104524	0.135206	-0.773071	0.43948	0.71827	kdsr	protein_coding	3-ketodihydrosphingosine reductase [Source:ZFIN;Acc:ZDB-GENE-040426-853]
ENSDARG00000012025	916.387	-0.569167	0.132468	-4.29663	1.73415e-05	0.00049219	hs6st2	protein_coding	heparan sulfate 6-O-sulfotransferase 2 [Source:ZFIN;Acc:ZDB-GENE-030909-14]
ENSDARG00000012030	35.0935	-0.499374	0.61538	-0.811489	0.417085	0.700447	dnaaf1	protein_coding	dynein, axonemal, assembly factor 1 [Source:ZFIN;Acc:ZDB-GENE-031114-4]
ENSDARG00000012035	15.5827	0.524331	0.731101	0.71718	0.473263	0.742277	zgc:100832	protein_coding	zgc:100832 [Source:ZFIN;Acc:ZDB-GENE-040801-53]
ENSDARG00000012039	971.351	-0.431151	0.164697	-2.61784	0.00884891	0.0641239	ttc26	protein_coding	tetratricopeptide repeat domain 26 [Source:ZFIN;Acc:ZDB-GENE-041212-41]
ENSDARG00000012040	3439.09	-0.22621	0.0969795	-2.33255	0.0196717	0.111787	rnf19a	protein_coding	ring finger protein 19A, RBR E3 ubiquitin protein ligase [Source:ZFIN;Acc:ZDB-GENE-030131-9414]
ENSDARG00000012051	829.822	0.0809742	0.148059	0.546905	0.584444	0.815538	mettl21a	protein_coding	methyltransferase like 21A [Source:ZFIN;Acc:ZDB-GENE-050320-145]
ENSDARG00000012060	13.9305	0.775141	0.763883	1.01474	0.310231	0.604752	thbs3b	protein_coding	thrombospondin 3b [Source:ZFIN;Acc:ZDB-GENE-060503-84]
ENSDARG00000012066	17.7394	0.444934	0.995811	0.446806	0.655015	0.856809	dcn	protein_coding	decorin [Source:ZFIN;Acc:ZDB-GENE-010102-1]
ENSDARG00000012072	164.114	-0.40485	0.307993	-1.31448	0.188686	0.467305	atp5s	protein_coding	ATP synthase, H+ transporting, mitochondrial F0 complex, subunit s [Source:ZFIN;Acc:ZDB-GENE-040426-959]
ENSDARG00000012073	2874.7	0.122982	0.183661	0.669615	0.503103	0.764572	kif15	protein_coding	kinesin family member 15 [Source:ZFIN;Acc:ZDB-GENE-050622-16]
ENSDARG00000012078	28.3102	-0.258326	0.679985	-0.3799	0.70402	0.88156	meis1b	protein_coding	Meis homeobox 1 b [Source:ZFIN;Acc:ZDB-GENE-020122-1]
ENSDARG00000012113	291.323	-0.549921	0.200646	-2.74076	0.00612979	0.0485757	c19h1orf109	protein_coding	c19h1orf109 homolog (H. sapiens) [Source:ZFIN;Acc:ZDB-GENE-021219-1]
ENSDARG00000012135	1693.33	-0.0794212	0.0917996	-0.865158	0.386952	0.677047	fbxl2	protein_coding	F-box and leucine-rich repeat protein 2 [Source:ZFIN;Acc:ZDB-GENE-030925-12]
ENSDARG00000012140	3645.56	0.210046	0.127466	1.64786	0.0993806	0.322359	ccnl1b	protein_coding	cyclin L1b [Source:ZFIN;Acc:ZDB-GENE-030131-4813]
ENSDARG00000012141	11079.5	0.0801477	0.059227	1.35323	0.175983	0.449848	papolg	protein_coding	poly(A) polymerase gamma [Source:ZFIN;Acc:ZDB-GENE-040426-1256]
ENSDARG00000012144	2573.61	-0.0788734	0.11731	-0.672351	0.50136	0.764204	emc7	protein_coding	ER membrane protein complex subunit 7 [Source:ZFIN;Acc:ZDB-GENE-041001-170]
ENSDARG00000012177	725.032	-0.093565	0.158439	-0.590541	0.554828	0.799881	rab4b	protein_coding	RAB4B, member RAS oncogene family [Source:ZFIN;Acc:ZDB-GENE-040822-15]
ENSDARG00000012184	169.288	-0.625669	0.424455	-1.47405	0.140468	0.394039	zgc:162872	protein_coding	zgc:162872 [Source:ZFIN;Acc:ZDB-GENE-081022-1]
ENSDARG00000012192	681.023	-0.162333	0.172362	-0.941813	0.346288	0.640758	cant1a	protein_coding	calcium activated nucleotidase 1a [Source:ZFIN;Acc:ZDB-GENE-040426-2441]
ENSDARG00000012194	262.431	-0.390486	0.222573	-1.75442	0.0793593	0.280977	scp2a	protein_coding	sterol carrier protein 2a [Source:ZFIN;Acc:ZDB-GENE-040426-1846]
ENSDARG00000012196	1711.02	-0.136777	0.14476	-0.944855	0.344733	0.639362	fer	protein_coding	fer (fps/fes related) tyrosine kinase [Source:ZFIN;Acc:ZDB-GENE-060526-234]
ENSDARG00000012199	9421.47	0.15414	0.118944	1.2959	0.195009	0.474551	gpt2	protein_coding	glutamic pyruvate transaminase (alanine aminotransferase) 2 [Source:ZFIN;Acc:ZDB-GENE-030729-8]
ENSDARG00000012215	3481.26	-0.0427818	0.0837062	-0.511095	0.609285	0.831504	umps	protein_coding	uridine monophosphate synthetase [Source:ZFIN;Acc:ZDB-GENE-040426-785]
ENSDARG00000012219	1303.98	-0.151318	0.127526	-1.18657	0.235398	0.527728	dpf2	protein_coding	D4, zinc and double PHD fingers family 2 [Source:ZFIN;Acc:ZDB-GENE-041024-2]
ENSDARG00000012222	4401.63	-0.0703956	0.089944	-0.78266	0.433827	0.713346	nup35	protein_coding	nucleoporin 35 [Source:ZFIN;Acc:ZDB-GENE-030131-9407]
ENSDARG00000012234	4556	-0.0848168	0.0865364	-0.980128	0.327023	0.621705	psme3	protein_coding	proteasome activator subunit 3 [Source:ZFIN;Acc:ZDB-GENE-991110-19]
ENSDARG00000012244	692.472	-0.407054	0.21871	-1.86116	0.0627218	0.241381	ube2e3	protein_coding	ubiquitin-conjugating enzyme E2E 3 (UBC4/5 homolog, yeast) [Source:ZFIN;Acc:ZDB-GENE-030131-408]
ENSDARG00000012248	56.851	-0.743666	0.479483	-1.55098	0.120907	0.36175	rgma	protein_coding	repulsive guidance molecule family member a [Source:ZFIN;Acc:ZDB-GENE-040527-1]
ENSDARG00000012249	657.918	0.35942	0.194414	1.84873	0.0644964	0.245772	hs3st1	protein_coding	heparan sulfate (glucosamine) 3-O-sulfotransferase 1 [Source:ZFIN;Acc:ZDB-GENE-070202-1]
ENSDARG00000012261	2947.25	-0.0590612	0.0673576	-0.87683	0.380579	0.672289	eftud2	protein_coding	elongation factor Tu GTP binding domain containing 2 [Source:ZFIN;Acc:ZDB-GENE-040426-1569]
ENSDARG00000012271	121.32	2.15021	0.385468	5.57817	2.43055e-08	1.7076e-06	tmem206	protein_coding	transmembrane protein 206 [Source:ZFIN;Acc:ZDB-GENE-040426-1173]
ENSDARG00000012274	2587.14	0.0628777	0.09732	0.646092	0.518219	0.775226	eif4e1c	protein_coding	eukaryotic translation initiation factor 4E family member 1c [Source:ZFIN;Acc:ZDB-GENE-050417-398]
ENSDARG00000012275	70.0836	-2.42876	0.486327	-4.99409	5.91144e-07	2.73199e-05	katnal2	protein_coding	katanin p60 subunit A-like 2 [Source:ZFIN;Acc:ZDB-GENE-051113-156]
ENSDARG00000012295	431.473	0.102385	0.169046	0.605661	0.54474	0.7927	bcs1l	protein_coding	BC1 (ubiquinol-cytochrome c reductase) synthesis-like [Source:ZFIN;Acc:ZDB-GENE-040426-938]
ENSDARG00000012306	1054.22	0.789314	0.24448	3.22855	0.00124421	0.0152647	syt13	protein_coding	synaptotagmin XIII [Source:ZFIN;Acc:ZDB-GENE-050417-135]
ENSDARG00000012314	3866.87	0.0154417	0.0815185	0.189426	0.849759	0.946017	usp25	protein_coding	ubiquitin specific peptidase 25 [Source:ZFIN;Acc:ZDB-GENE-040426-2847]
ENSDARG00000012325	351.95	-0.0228908	0.159452	-0.143559	0.885849	0.959359	zgc:110269	protein_coding	zgc:110269 [Source:ZFIN;Acc:ZDB-GENE-050417-81]
ENSDARG00000012340	62.6556	0.0764906	0.658862	0.116095	0.907577	0.967857	ptpn11b	protein_coding	protein tyrosine phosphatase, non-receptor type 11, b [Source:ZFIN;Acc:ZDB-GENE-040426-1158]
ENSDARG00000012353	28.5301	-1.0048	0.517483	-1.94171	0.0521718	0.215454	vipr2	protein_coding	vasoactive intestinal peptide receptor 2 [Source:ZFIN;Acc:ZDB-GENE-010406-4]
ENSDARG00000012368	756.947	-0.358243	0.397559	-0.901106	0.367532	0.65973	ttc21b	protein_coding	tetratricopeptide repeat domain 21B [Source:ZFIN;Acc:ZDB-GENE-031010-34]
ENSDARG00000012369	9743.97	0.0548734	0.103093	0.532273	0.594537	0.821319	rdh10b	protein_coding	retinol dehydrogenase 10b [Source:ZFIN;Acc:ZDB-GENE-030909-7]
ENSDARG00000012378	856.874	-0.0295755	0.106026	-0.278947	0.780286	0.919568	naa35	protein_coding	N(alpha)-acetyltransferase 35, NatC auxiliary subunit [Source:ZFIN;Acc:ZDB-GENE-030131-306]
ENSDARG00000012387	2703.81	0.0130448	0.0914415	0.142657	0.886561	0.959478	pdha1a	protein_coding	pyruvate dehydrogenase (lipoamide) alpha 1a [Source:ZFIN;Acc:ZDB-GENE-040426-2719]
ENSDARG00000012389	3031.19	0.120865	0.0836821	1.44433	0.148645	0.407612	adar	protein_coding	adenosine deaminase, RNA-specific [Source:ZFIN;Acc:ZDB-GENE-000616-5]
ENSDARG00000012390	583.97	-0.450163	0.20376	-2.20928	0.0271553	0.139994	kcnk5b	protein_coding	potassium channel, subfamily K, member 5b [Source:ZFIN;Acc:ZDB-GENE-040426-1297]
ENSDARG00000012397	150.603	-0.322252	0.393491	-0.818956	0.412812	0.697298	eya4	protein_coding	EYA transcriptional coactivator and phosphatase 4 [Source:ZFIN;Acc:ZDB-GENE-050327-93]
ENSDARG00000012399	4102.82	-0.0302899	0.0656773	-0.461193	0.64466	0.851449	adssl	protein_coding	adenylosuccinate synthase, like [Source:ZFIN;Acc:ZDB-GENE-020419-28]
ENSDARG00000012403	878.494	0.219671	0.305626	0.718757	0.472291	0.741718	ercc6l2	protein_coding	excision repair cross-complementation group 6-like 2 [Source:ZFIN;Acc:ZDB-GENE-110411-274]
ENSDARG00000012405	17.0216	0.337258	0.585408	0.576108	0.564542	0.805793	col1a1a	protein_coding	collagen, type I, alpha 1a [Source:ZFIN;Acc:ZDB-GENE-030131-9102]
ENSDARG00000012407	3182.35	0.0927288	0.171126	0.541874	0.587905	0.817597	mgat1a	protein_coding	mannosyl (alpha-1,3-)-glycoprotein beta-1,2-N-acetylglucosaminyltransferase a [Source:ZFIN;Acc:ZDB-GENE-040426-1515]
ENSDARG00000012422	72.6726	2.72821	0.835791	3.26422	0.00109765	0.0139585	col11a2	protein_coding	collagen, type XI, alpha 2 [Source:ZFIN;Acc:ZDB-GENE-000208-23]
ENSDARG00000012432	5577.57	-0.088436	0.0766888	-1.15318	0.248836	0.542132	fam76b	protein_coding	family with sequence similarity 76, member B [Source:ZFIN;Acc:ZDB-GENE-030131-6955]
ENSDARG00000012446	71.3305	-0.0720442	0.470518	-0.153117	0.878306	0.958714	si:ch211-183d5.1	protein_coding	si:ch211-183d5.1 [Source:ZFIN;Acc:ZDB-GENE-070424-144]
ENSDARG00000012449	83.3801	0.864262	0.404163	2.1384	0.0324843	0.158839	si:ch211-169p10.1	protein_coding	si:ch211-169p10.1 [Source:ZFIN;Acc:ZDB-GENE-081104-59]
ENSDARG00000012450	1746.23	-0.250767	0.0848368	-2.95587	0.00311785	0.0297849	vmp1	protein_coding	vacuole membrane protein 1 [Source:ZFIN;Acc:ZDB-GENE-030131-8733]
ENSDARG00000012453	267.083	0.00483053	0.206863	0.0233513	0.98137	0.992722	rnls	protein_coding	renalase, FAD-dependent amine oxidase [Source:ZFIN;Acc:ZDB-GENE-040718-351]
ENSDARG00000012458	2578.32	0.187966	0.145457	1.29225	0.196271	0.47593	zgc:77849	protein_coding	zgc:77849 [Source:ZFIN;Acc:ZDB-GENE-030131-1107]
ENSDARG00000012460	270.497	-0.385564	0.350665	-1.09952	0.27154	0.564855	rassf4	protein_coding	Ras association (RalGDS/AF-6) domain family member 4 [Source:ZFIN;Acc:ZDB-GENE-050102-3]
ENSDARG00000012467	2306.79	0.306889	0.134325	2.28467	0.0223319	0.122206	spint1b	protein_coding	serine peptidase inhibitor, Kunitz type 1 b [Source:ZFIN;Acc:ZDB-GENE-071218-1]
ENSDARG00000012468	2002.48	0.0473606	0.0891195	0.531428	0.595122	0.821689	aacs	protein_coding	acetoacetyl-CoA synthetase [Source:ZFIN;Acc:ZDB-GENE-040426-903]
ENSDARG00000012485	8412.65	0.096597	0.0972115	0.993678	0.320379	0.615196	aurka	protein_coding	aurora kinase A [Source:ZFIN;Acc:ZDB-GENE-040801-161]
ENSDARG00000012495	2535.54	0.093187	0.101882	0.914659	0.360371	0.652482	mphosph10	protein_coding	M-phase phosphoprotein 10 (U3 small nucleolar ribonucleoprotein) [Source:ZFIN;Acc:ZDB-GENE-030131-2146]
ENSDARG00000012499	354.622	-0.392283	0.214661	-1.82745	0.0676322	0.253007	per1b	protein_coding	period circadian clock 1b [Source:ZFIN;Acc:ZDB-GENE-040419-1]
ENSDARG00000012505	4020.37	0.0879584	0.0627674	1.40134	0.161113	0.427968	u2af2a	protein_coding	U2 small nuclear RNA auxiliary factor 2a [Source:ZFIN;Acc:ZDB-GENE-050706-131]
ENSDARG00000012506	775.276	0.199656	0.258055	0.773693	0.439113	0.718194	rnpep	protein_coding	arginyl aminopeptidase (aminopeptidase B) [Source:ZFIN;Acc:ZDB-GENE-040718-241]
ENSDARG00000012513	1787.02	-0.0606415	0.178938	-0.338897	0.734688	0.899136	sdcbp2	protein_coding	syndecan binding protein (syntenin) 2 [Source:ZFIN;Acc:ZDB-GENE-030131-3727]
ENSDARG00000012519	3402.05	0.00920034	0.128553	0.0715684	0.942945	0.980186	hcfc1b	protein_coding	host cell factor C1b [Source:ZFIN;Acc:ZDB-GENE-030131-2411]
ENSDARG00000012553	2307.11	0.192495	0.0783526	2.45678	0.0140189	0.0884198	rap1aa	protein_coding	RAP1A, member of RAS oncogene family a [Source:ZFIN;Acc:ZDB-GENE-040625-167]
ENSDARG00000012555	19.4437	1.61058	0.668584	2.40894	0.015999	0.0961477	ak5	protein_coding	adenylate kinase 5 [Source:ZFIN;Acc:ZDB-GENE-030131-8256]
ENSDARG00000012563	768.235	-0.0101957	0.135837	-0.0750588	0.940168	0.979446	pdss2	protein_coding	prenyl (decaprenyl) diphosphate synthase, subunit 2 [Source:ZFIN;Acc:ZDB-GENE-040718-43]
ENSDARG00000012572	1163.57	-0.143741	0.156967	-0.915743	0.359802	0.652281	polr3f	protein_coding	polymerase (RNA) III (DNA directed) polypeptide F [Source:ZFIN;Acc:ZDB-GENE-040426-972]
ENSDARG00000012574	120.311	0.958154	0.251613	3.80805	0.000140069	0.0028098	slkb	protein_coding	STE20-like kinase b [Source:ZFIN;Acc:ZDB-GENE-030131-1684]
ENSDARG00000012577	5933.24	-0.0715567	0.0678891	-1.05402	0.291872	0.585051	waca	protein_coding	WW domain containing adaptor with coiled-coil a [Source:ZFIN;Acc:ZDB-GENE-030131-2624]
ENSDARG00000012581	26.6541	-1.20122	0.649486	-1.84949	0.0643866	0.245616		antisense
ENSDARG00000012586	99.2032	-0.488158	0.522406	-0.934441	0.350076	0.643889	fmnl2a	protein_coding	formin-like 2a [Source:ZFIN;Acc:ZDB-GENE-081105-70]
ENSDARG00000012588	1736.98	-0.131034	0.138553	-0.945731	0.344286	0.638767	ptdss1a	protein_coding	phosphatidylserine synthase 1a [Source:ZFIN;Acc:ZDB-GENE-040426-837]
ENSDARG00000012591	1047.69	-0.0146781	0.117013	-0.12544	0.900176	0.965023	pdcd10b	protein_coding	programmed cell death 10b [Source:ZFIN;Acc:ZDB-GENE-040426-2607]
ENSDARG00000012593	30.3918	-0.112438	0.446275	-0.251948	0.801081	0.928995	col5a1	protein_coding	procollagen, type V, alpha 1 [Source:ZFIN;Acc:ZDB-GENE-041105-6]
ENSDARG00000012600	381.899	-0.283671	0.231127	-1.22734	0.219694	0.507064	si:dkey-97a13.6	protein_coding	si:dkey-97a13.6 [Source:ZFIN;Acc:ZDB-GENE-070912-617]
ENSDARG00000012603	2477.02	0.183033	0.114369	1.60038	0.109515	0.340432	eif3ja	protein_coding	eukaryotic translation initiation factor 3, subunit Ja [Source:ZFIN;Acc:ZDB-GENE-040426-1266]
ENSDARG00000012625	1535.53	-0.0462226	0.0898463	-0.514463	0.606928	0.829287	prkag2a	protein_coding	protein kinase, AMP-activated, gamma 2 non-catalytic subunit a [Source:ZFIN;Acc:ZDB-GENE-060929-160]
ENSDARG00000012627	2276.63	-0.0825977	0.0822044	-1.00478	0.315001	0.609725	cdc34b	protein_coding	cell division cycle 34 homolog (S. cerevisiae) b [Source:ZFIN;Acc:ZDB-GENE-040718-439]
ENSDARG00000012642	1144.69	-0.0616686	0.164481	-0.37493	0.707713	0.88371	si:ch211-266d19.4	protein_coding	si:ch211-266d19.4 [Source:ZFIN;Acc:ZDB-GENE-091204-74]
ENSDARG00000012649	203.654	-0.0481608	0.204505	-0.235499	0.813821	0.933848	gb:cr929477	protein_coding	expressed sequence CR929477 [Source:ZFIN;Acc:ZDB-GENE-141211-39]
ENSDARG00000012656	1037.14	-0.456191	0.170601	-2.67402	0.00749485	0.0563986	atf6	protein_coding	activating transcription factor 6 [Source:ZFIN;Acc:ZDB-GENE-041014-328]
ENSDARG00000012667	14.6223	1.49878	1.16156	1.29032	0.196939	0.47659	tfap2b	protein_coding	transcription factor AP-2 beta [Source:ZFIN;Acc:ZDB-GENE-050417-394]
ENSDARG00000012672	1880.1	-0.0299334	0.0964444	-0.310369	0.75628	0.910328	gtf2e2	protein_coding	general transcription factor IIE, polypeptide 2, beta [Source:ZFIN;Acc:ZDB-GENE-030131-6794]
ENSDARG00000012674	538.731	-0.31126	0.160175	-1.94325	0.0519861	0.215126	rpusd4	protein_coding	RNA pseudouridylate synthase domain containing 4 [Source:ZFIN;Acc:ZDB-GENE-040801-238]
ENSDARG00000012682	4952.58	-0.0581369	0.0671786	-0.865409	0.386814	0.676968	pfn2l	protein_coding	profilin 2 like [Source:ZFIN;Acc:ZDB-GENE-030131-34]
ENSDARG00000012684	6826.31	-0.116278	0.0771187	-1.50778	0.13161	0.379451	atp2b1a	protein_coding	ATPase, Ca++ transporting, plasma membrane 1a [Source:ZFIN;Acc:ZDB-GENE-030925-29]
ENSDARG00000012688	1976.87	0.0227889	0.11373	0.200377	0.841186	0.943774	eif1b	protein_coding	eukaryotic translation initiation factor 1B [Source:ZFIN;Acc:ZDB-GENE-030131-956]
ENSDARG00000012694	60.6074	1.47648	0.525885	2.80762	0.00499098	0.0419494	c3a.1	protein_coding	complement component c3a, duplicate 1 [Source:ZFIN;Acc:ZDB-GENE-990415-35]
ENSDARG00000012699	155.757	0.112205	0.237627	0.47219	0.636791	0.847996	bbx	protein_coding	bobby sox homolog (Drosophila) [Source:ZFIN;Acc:ZDB-GENE-091204-306]
ENSDARG00000012718	6516.72	0.207813	0.0728374	2.85311	0.00432936	0.0377452	wee2	protein_coding	WEE1 homolog 2 (S. pombe) [Source:ZFIN;Acc:ZDB-GENE-030131-5682]
ENSDARG00000012723	1931.25	-0.101942	0.110225	-0.924856	0.355041	0.648679	rbm14a	protein_coding	RNA binding motif protein 14a [Source:ZFIN;Acc:ZDB-GENE-050522-496]
ENSDARG00000012726	184.181	0.556794	0.473394	1.17617	0.239526	0.532038	fam26e.2	protein_coding	family with sequence similarity 26, member E, tandem duplicate 2 [Source:ZFIN;Acc:ZDB-GENE-140107-2]
ENSDARG00000012729	40.3986	-1.72022	0.747842	-2.30025	0.0214343	0.118956	hcls1	protein_coding	hematopoietic cell-specific Lyn substrate 1 [Source:ZFIN;Acc:ZDB-GENE-030131-7191]
ENSDARG00000012741	3589.62	0.0444228	0.0990597	0.448444	0.653833	0.856345	tmem57b	protein_coding	transmembrane protein 57b [Source:ZFIN;Acc:ZDB-GENE-040426-1188]
ENSDARG00000012745	497.594	-0.00608914	0.156418	-0.0389286	0.968947	0.989456	poc1bl	protein_coding	POC1 centriolar protein homolog B (Chlamydomonas), like [Source:ZFIN;Acc:ZDB-GENE-050306-41]
ENSDARG00000012747	1740.63	-0.288645	0.0993206	-2.90619	0.00365855	0.0333441	rer1	protein_coding	retention in endoplasmic reticulum sorting receptor 1 [Source:ZFIN;Acc:ZDB-GENE-040426-1494]
ENSDARG00000012763	171.021	0.19783	0.277002	0.714183	0.475114	0.743478	arl13b	protein_coding	ADP-ribosylation factor-like 13b [Source:ZFIN;Acc:ZDB-GENE-021217-3]
ENSDARG00000012776	214.863	0.00987997	0.297802	0.0331763	0.973534	0.99101	smarca1	protein_coding	SWI/SNF related, matrix associated, actin dependent regulator of chromatin, subfamily a, member 1 [Source:ZFIN;Acc:ZDB-GENE-070705-296]
ENSDARG00000012777	756.976	-0.34199	0.25614	-1.33517	0.18182	0.458418	nucks1b	protein_coding	nuclear casein kinase and cyclin-dependent kinase substrate 1b [Source:ZFIN;Acc:ZDB-GENE-030131-4544]
ENSDARG00000012790	1372.64	0.40265	0.0946413	4.25448	2.09535e-05	0.000575928	tmem161a	protein_coding	transmembrane protein 161A [Source:ZFIN;Acc:ZDB-GENE-041111-267]
ENSDARG00000012796	415.84	0.0400932	0.207462	0.193255	0.846759	0.945288	hnmt	protein_coding	histamine N-methyltransferase [Source:ZFIN;Acc:ZDB-GENE-040801-157]
ENSDARG00000012801	32.0786	1.59559	0.542702	2.94008	0.00328122	0.0309224	pfkpb	protein_coding	phosphofructokinase, platelet b [Source:ZFIN;Acc:ZDB-GENE-070912-634]
ENSDARG00000012816	1017.06	0.142335	0.0984699	1.44547	0.148326	0.407046	dia1a	protein_coding	deleted in autism 1a [Source:ZFIN;Acc:ZDB-GENE-041114-148]
ENSDARG00000012818	2063.69	0.151421	0.105761	1.43173	0.152222	0.412881	csnk2a2a	protein_coding	casein kinase 2, alpha prime polypeptide a [Source:ZFIN;Acc:ZDB-GENE-990415-28]
ENSDARG00000012820	5455.47	0.0460277	0.139801	0.329237	0.741977	0.902097	nop56	protein_coding	NOP56 ribonucleoprotein homolog [Source:ZFIN;Acc:ZDB-GENE-040109-1]
ENSDARG00000012823	29.1917	1.17975	0.695386	1.69654	0.0897832	0.301918	dlgap4b	protein_coding	discs, large (Drosophila) homolog-associated protein 4b [Source:ZFIN;Acc:ZDB-GENE-101215-2]
ENSDARG00000012824	49.5312	-0.457526	0.420559	-1.0879	0.27664	0.570034	itga3b	protein_coding	integrin, alpha 3b [Source:ZFIN;Acc:ZDB-GENE-050411-55]
ENSDARG00000012827	1438.73	-0.218382	0.100944	-2.1634	0.0305107	0.152476	mettl3	protein_coding	methyltransferase like 3 [Source:ZFIN;Acc:ZDB-GENE-030131-9498]
ENSDARG00000012833	25.3723	0.690405	0.76744	0.899621	0.368322	0.660467	foxn3	protein_coding	forkhead box N3 [Source:ZFIN;Acc:ZDB-GENE-060512-39]
ENSDARG00000012840	567.845	-0.678166	0.192933	-3.51504	0.000439692	0.00684756	alg9	protein_coding	ALG9, alpha-1,2-mannosyltransferase [Source:ZFIN;Acc:ZDB-GENE-040426-1270]
ENSDARG00000012848	2182.11	-0.142893	0.0850972	-1.67917	0.0931181	0.310136	arih2	protein_coding	ariadne homolog 2 (Drosophila) [Source:ZFIN;Acc:ZDB-GENE-040426-2158]
ENSDARG00000012860	2948.84	-0.0302404	0.121002	-0.249916	0.802652	0.929496	tmprss4b	protein_coding	transmembrane protease, serine 4b [Source:ZFIN;Acc:ZDB-GENE-030131-5862]
ENSDARG00000012866	3540.88	0.188434	0.0814661	2.31304	0.0207206	0.116564	picalma	protein_coding	phosphatidylinositol binding clathrin assembly protein a [Source:ZFIN;Acc:ZDB-GENE-040426-761]
ENSDARG00000012871	3061.34	-0.144291	0.0673907	-2.14111	0.0322654	0.158167	npepl1	protein_coding	aminopeptidase-like 1 [Source:ZFIN;Acc:ZDB-GENE-050417-177]
ENSDARG00000012874	2398.77	0.0418781	0.081138	0.516134	0.605761	0.828726	snap23.1	protein_coding	synaptosomal-associated protein 23.1 [Source:ZFIN;Acc:ZDB-GENE-040426-883]
ENSDARG00000012881	12.7999	0.448204	0.792538	0.565531	0.571713	0.809921	slc4a1a	protein_coding	solute carrier family 4 (anion exchanger), member 1a (Diego blood group) [Source:ZFIN;Acc:ZDB-GENE-010525-1]
ENSDARG00000012887	1946.28	0.00266169	0.0734417	0.0362422	0.971089	0.99022	znf143a	protein_coding	zinc finger protein 143a [Source:ZFIN;Acc:ZDB-GENE-041114-154]
ENSDARG00000012892	1117.16	0.114858	0.0951641	1.20695	0.227451	0.518087	ammecr1	protein_coding	Alport syndrome, mental retardation, midface hypoplasia and elliptocytosis chromosomal region gene 1 homolog (human) [Source:ZFIN;Acc:ZDB-GENE-040426-1533]
ENSDARG00000012899	924.968	-0.124495	0.13902	-0.895514	0.370512	0.662423	ddx49	protein_coding	DEAD (Asp-Glu-Ala-Asp) box polypeptide 49 [Source:ZFIN;Acc:ZDB-GENE-031030-3]
ENSDARG00000012914	1952.68	-0.111638	0.114497	-0.975029	0.329546	0.624113	arhgef4	protein_coding	Rho guanine nucleotide exchange factor (GEF) 4 [Source:ZFIN;Acc:ZDB-GENE-070912-575]
ENSDARG00000012915	587.356	0.341209	0.114408	2.98239	0.00286009	0.0279189	ech1	protein_coding	enoyl CoA hydratase 1, peroxisomal [Source:ZFIN;Acc:ZDB-GENE-041010-170]
ENSDARG00000012927	270.455	0.214887	0.33293	0.645442	0.518641	0.775351	tcea2	protein_coding	transcription elongation factor A (SII), 2 [Source:ZFIN;Acc:ZDB-GENE-040426-985]
ENSDARG00000012929	901.979	0.00807495	0.100486	0.0803591	0.935952	0.977831	eif2d	protein_coding	eukaryotic translation initiation factor 2D [Source:ZFIN;Acc:ZDB-GENE-040426-1226]
ENSDARG00000012932	1335.47	-0.00746223	0.0937748	-0.079576	0.936574	0.97809	mat2b	protein_coding	methionine adenosyltransferase II, beta [Source:ZFIN;Acc:ZDB-GENE-030131-786]
ENSDARG00000012942	4702.44	-0.209683	0.1323	-1.5849	0.112989	0.347098	itgb5	protein_coding	integrin, beta 5 [Source:ZFIN;Acc:ZDB-GENE-030131-6022]
ENSDARG00000012946	1301.68	0.201237	0.111369	1.80694	0.0707723	0.260646	syap1	protein_coding	synapse associated protein 1 [Source:ZFIN;Acc:ZDB-GENE-040426-917]
ENSDARG00000012947	2698.01	0.213975	0.293273	0.729609	0.465629	0.737032	ska2	protein_coding	spindle and kinetochore associated complex subunit 2 [Source:ZFIN;Acc:ZDB-GENE-041008-202]
ENSDARG00000012949	172.35	0.784836	0.357509	2.19529	0.0281428	0.143901	scml2	protein_coding	sex comb on midleg-like 2 (Drosophila) [Source:ZFIN;Acc:ZDB-GENE-130530-546]
ENSDARG00000012953	2748.13	0.121621	0.0969266	1.25477	0.209562	0.494682	mob1bb	protein_coding	MOB kinase activator 1Bb [Source:ZFIN;Acc:ZDB-GENE-050522-58]
ENSDARG00000012968	17.9	0.69052	0.760227	0.908307	0.363716	0.655618	rhoub	protein_coding	ras homolog family member Ub [Source:ZFIN;Acc:ZDB-GENE-050417-308]
ENSDARG00000012972	1558.77	0.1926	0.125668	1.53261	0.125373	0.369748	cfl1l	protein_coding	cofilin 1 (non-muscle), like [Source:ZFIN;Acc:ZDB-GENE-040426-2770]
ENSDARG00000012981	7570.99	-0.023893	0.0888085	-0.269039	0.7879	0.923332	osbpl7	protein_coding	oxysterol binding protein-like 7 [Source:ZFIN;Acc:ZDB-GENE-041010-212]
ENSDARG00000012982	3732.83	-0.19126	0.10662	-1.79385	0.0728375	0.265321	nf1a	protein_coding	neurofibromin 1a [Source:ZFIN;Acc:ZDB-GENE-030131-4907]
ENSDARG00000012986	177.039	0.401975	0.344683	1.16622	0.243526	0.536992	adal	protein_coding	adenosine deaminase-like [Source:ZFIN;Acc:ZDB-GENE-050913-145]
ENSDARG00000012987	3651.52	0.112261	0.0942491	1.19111	0.233609	0.52637	gpia	protein_coding	glucose-6-phosphate isomerase a [Source:ZFIN;Acc:ZDB-GENE-020513-2]
ENSDARG00000013000	11.3877	-0.192807	0.845558	-0.228024	0.819628	0.935846	ppfia2	protein_coding	protein tyrosine phosphatase, receptor type, f polypeptide (PTPRF), interacting protein (liprin), alpha 2 [Source:ZFIN;Acc:ZDB-GENE-030131-7905]
ENSDARG00000013004	32.6486	1.14042	0.536432	2.12594	0.0335082	0.162196	tdg.1	protein_coding	thymine DNA glycosylase, tandem duplicate 1 [Source:ZFIN;Acc:ZDB-GENE-050522-44]
ENSDARG00000013005	52.4883	-0.0615184	0.419541	-0.146633	0.883422	0.959057	opcml	protein_coding	opioid binding protein/cell adhesion molecule-like [Source:ZFIN;Acc:ZDB-GENE-040927-3]
ENSDARG00000013006	1976.16	-0.0524577	0.0923512	-0.568024	0.570019	0.809434	pibf1	protein_coding	progesterone immunomodulatory binding factor 1 [Source:ZFIN;Acc:ZDB-GENE-040801-94]
ENSDARG00000013009	908.435	0.159738	0.106711	1.49691	0.134416	0.383811	ubiad1	protein_coding	UbiA prenyltransferase domain containing 1 [Source:ZFIN;Acc:ZDB-GENE-030131-3205]
ENSDARG00000013016	371.223	0.252914	0.139245	1.81632	0.0693215	0.256885	pole4	protein_coding	polymerase (DNA-directed), epsilon 4, accessory subunit [Source:ZFIN;Acc:ZDB-GENE-050522-309]
ENSDARG00000013020	19.0335	-0.617344	0.576568	-1.07072	0.284294	0.577845	dtnbb	protein_coding	dystrobrevin, beta b [Source:ZFIN;Acc:ZDB-GENE-070117-3]
ENSDARG00000013022	168.585	0.605495	2.29885	0.263391	0.79225	0.924702	si:ch211-59h6.1	protein_coding	si:ch211-59h6.1 [Source:ZFIN;Acc:ZDB-GENE-091204-418]
ENSDARG00000013023	36.2207	-0.724376	0.471529	-1.53623	0.124483	0.368462	nsun3	protein_coding	NOP2/Sun domain family, member 3 [Source:ZFIN;Acc:ZDB-GENE-050706-95]
ENSDARG00000013024	185.609	0.163615	0.341192	0.479541	0.631554	0.844822	erap1a	protein_coding	endoplasmic reticulum aminopeptidase 1a [Source:ZFIN;Acc:ZDB-GENE-091113-7]
ENSDARG00000013025	4327.84	0.0558097	0.0949816	0.587584	0.556812	0.800401	ints6	protein_coding	integrator complex subunit 6 [Source:ZFIN;Acc:ZDB-GENE-070906-1]
ENSDARG00000013031	3471.95	-0.0273332	0.0844184	-0.323783	0.746102	0.90474	mta2	protein_coding	metastasis associated 1 family, member 2 [Source:ZFIN;Acc:ZDB-GENE-030131-4803]
ENSDARG00000013044	378.175	-0.272552	0.203128	-1.34178	0.179668	0.455547	ndufv2	protein_coding	NADH dehydrogenase (ubiquinone) flavoprotein 2 [Source:ZFIN;Acc:ZDB-GENE-040426-1713]
ENSDARG00000013050	81.3108	-1.93069	0.782883	-2.46613	0.0136582	0.0868436	abcc12	protein_coding	ATP-binding cassette, sub-family C (CFTR/MRP), member 12 [Source:ZFIN;Acc:ZDB-GENE-050517-25]
ENSDARG00000013058	1907.52	0.0459397	0.0814561	0.56398	0.572767	0.810734	ascc2	protein_coding	activating signal cointegrator 1 complex subunit 2 [Source:ZFIN;Acc:ZDB-GENE-040426-1223]
ENSDARG00000013063	1497.34	-0.0286616	0.103879	-0.275913	0.782615	0.920927	oxct1a	protein_coding	3-oxoacid CoA transferase 1a [Source:ZFIN;Acc:ZDB-GENE-040723-3]
ENSDARG00000013072	11.9136	-1.65821	0.851812	-1.94669	0.0515721	0.214091		protein_coding	matrix metallopeptidase 15 [Source:HGNC Symbol;Acc:HGNC:7161]
ENSDARG00000013075	306.299	0.0362756	0.167578	0.21647	0.828622	0.938889	mrpl11	protein_coding	mitochondrial ribosomal protein L11 [Source:ZFIN;Acc:ZDB-GENE-040718-294]
ENSDARG00000013076	3005.33	0.0675388	0.0775792	0.870579	0.383984	0.67493	bmi1b	protein_coding	bmi1 polycomb ring finger oncogene 1b [Source:ZFIN;Acc:ZDB-GENE-040116-4]
ENSDARG00000013078	2974.74	-0.0738467	0.0856163	-0.862531	0.388395	0.677776	ywhaba	protein_coding	tyrosine 3-monooxygenase/tryptophan 5-monooxygenase activation protein, beta polypeptide a [Source:ZFIN;Acc:ZDB-GENE-030131-6583]
ENSDARG00000013079	1915.02	-0.136347	0.0942644	-1.44643	0.148056	0.406662	tubgcp2	protein_coding	tubulin, gamma complex associated protein 2 [Source:ZFIN;Acc:ZDB-GENE-031118-150]
ENSDARG00000013082	679.351	0.585525	0.35104	1.66797	0.0953217	0.314202	uap1l1	protein_coding	UDP-N-acetylglucosamine pyrophosphorylase 1, like 1 [Source:ZFIN;Acc:ZDB-GENE-040426-1056]
ENSDARG00000013087	508.426	0.0675611	0.161268	0.418937	0.675262	0.867727	ndrg3a	protein_coding	ndrg family member 3a [Source:ZFIN;Acc:ZDB-GENE-980526-124]
ENSDARG00000013095	3172.72	-0.135909	0.101117	-1.34408	0.178924	0.45447	gclc	protein_coding	glutamate-cysteine ligase, catalytic subunit [Source:ZFIN;Acc:ZDB-GENE-030131-5056]
ENSDARG00000013110	104.355	-1.216	0.389291	-3.12363	0.00178638	0.0199765	dmtn	protein_coding	dematin actin binding protein [Source:ZFIN;Acc:ZDB-GENE-030131-9438]
ENSDARG00000013117	2783.11	-0.553022	0.125769	-4.39712	1.09698e-05	0.000343042	hiat1a	protein_coding	hippocampus abundant transcript 1a [Source:ZFIN;Acc:ZDB-GENE-030131-834]
ENSDARG00000013122	1277.98	-0.0905687	0.123788	-0.731646	0.464385	0.736225	maf1	protein_coding	MAF1 homolog, negative regulator of RNA polymerase III [Source:ZFIN;Acc:ZDB-GENE-040426-2788]
ENSDARG00000013128	626.321	-0.0351185	0.120506	-0.291426	0.770725	0.916315	pdk1	protein_coding	pyruvate dehydrogenase kinase, isozyme 1 [Source:ZFIN;Acc:ZDB-GENE-091204-402]
ENSDARG00000013144	22.0551	0.784502	0.562068	1.39574	0.162792	0.430496	atp1b1a	protein_coding	ATPase, Na+/K+ transporting, beta 1a polypeptide [Source:ZFIN;Acc:ZDB-GENE-001127-3]
ENSDARG00000013150	2912.99	0.148979	0.18496	0.805468	0.420549	0.703581	dhx16	protein_coding	DEAH (Asp-Glu-Ala-His) box polypeptide 16 [Source:ZFIN;Acc:ZDB-GENE-030131-8589]
ENSDARG00000013153	33.365	-2.48069	0.719844	-3.44615	0.000568628	0.00828715	dennd3b	protein_coding	DENN/MADD domain containing 3b [Source:ZFIN;Acc:ZDB-GENE-091230-7]
ENSDARG00000013161	3336.7	-0.175591	0.081143	-2.16398	0.0304662	0.152399	zgc:55558	protein_coding	zgc:55558 [Source:ZFIN;Acc:ZDB-GENE-040426-740]
ENSDARG00000013221	52.4749	0.559286	0.51084	1.09484	0.273588	0.566972	pde4ca	protein_coding	phosphodiesterase 4C, cAMP-specific a [Source:ZFIN;Acc:ZDB-GENE-070912-373]
ENSDARG00000013222	1682.96	0.241262	0.0892083	2.70449	0.00684101	0.0525641	slc35a3a	protein_coding	solute carrier family 35 (UDP-N-acetylglucosamine (UDP-GlcNAc) transporter), member A3a [Source:ZFIN;Acc:ZDB-GENE-081105-80]
ENSDARG00000013224	898.28	0.361807	0.133188	2.71652	0.00659714	0.0512667	phc2b	protein_coding	polyhomeotic homolog 2b (Drosophila) [Source:ZFIN;Acc:ZDB-GENE-040426-1113]
ENSDARG00000013227	12.6975	-4.49021	1.28354	-3.4983	0.000468231	0.00717085	glulc	protein_coding	glutamate-ammonia ligase (glutamine synthase) c [Source:ZFIN;Acc:ZDB-GENE-060929-540]
ENSDARG00000013236	345.036	0.158664	0.1958	0.810337	0.417746	0.701107	dhcr24	protein_coding	24-dehydrocholesterol reductase [Source:ZFIN;Acc:ZDB-GENE-041212-73]
ENSDARG00000013240	42.1225	-0.190752	0.382603	-0.498563	0.618087	0.837389	zgc:172271	protein_coding	zgc:172271 [Source:ZFIN;Acc:ZDB-GENE-080204-110]
ENSDARG00000013245	680.37	0.583393	0.218217	2.67345	0.00750753	0.0564669	wbp1la	protein_coding	WW domain binding protein 1-like a [Source:ZFIN;Acc:ZDB-GENE-030131-1961]
ENSDARG00000013250	2725.51	-0.0207511	0.0838732	-0.24741	0.804591	0.930259	tars	protein_coding	threonyl-tRNA synthetase [Source:ZFIN;Acc:ZDB-GENE-041010-218]
ENSDARG00000013266	80.2454	0.363532	0.31909	1.13928	0.254588	0.546837	colec11	protein_coding	collectin sub-family member 11 [Source:ZFIN;Acc:ZDB-GENE-041114-11]
ENSDARG00000013274	806.284	0.137885	0.111394	1.23782	0.215783	0.501955	eif4eb	protein_coding	eukaryotic translation initiation factor 4eb [Source:ZFIN;Acc:ZDB-GENE-041121-14]
ENSDARG00000013279	357.094	0.0568924	0.187553	0.30334	0.761631	0.912129	znf76	protein_coding	zinc finger protein 76 [Source:ZFIN;Acc:ZDB-GENE-061027-379]
ENSDARG00000013293	10.2159	-1.51786	0.806658	-1.88166	0.0598822	0.235072	crispld1b	protein_coding	cysteine-rich secretory protein LCCL domain containing 1b [Source:ZFIN;Acc:ZDB-GENE-040426-1204]
ENSDARG00000013295	30.1048	0.402154	0.473487	0.849345	0.395689	0.682889	slc2a3a	protein_coding	solute carrier family 2 (facilitated glucose transporter), member 3a [Source:ZFIN;Acc:ZDB-GENE-040718-390]
ENSDARG00000013302	1123.17	0.119683	0.167105	0.716215	0.473858	0.74284	gpx8	protein_coding	glutathione peroxidase 8 (putative) [Source:ZFIN;Acc:ZDB-GENE-040426-965]
ENSDARG00000013307	3207.37	-0.0708038	0.119284	-0.593573	0.552797	0.798277	rpl19	protein_coding	ribosomal protein L19 [Source:ZFIN;Acc:ZDB-GENE-040426-2290]
ENSDARG00000013310	28.6486	-1.2064	0.792356	-1.52255	0.127872	0.373974	map3k15	protein_coding	mitogen-activated protein kinase kinase kinase 15 [Source:ZFIN;Acc:ZDB-GENE-091204-246]
ENSDARG00000013312	1107.13	-0.0390226	0.105709	-0.36915	0.712016	0.885822	cadps2	protein_coding	Ca++-dependent secretion activator 2 [Source:ZFIN;Acc:ZDB-GENE-030903-1]
ENSDARG00000013317	21.6402	1.14161	0.580117	1.96789	0.0490801	0.207317	pygmb	protein_coding	phosphorylase, glycogen, muscle b [Source:ZFIN;Acc:ZDB-GENE-040426-1206]
ENSDARG00000013329	813.502	-0.0604512	0.100929	-0.598945	0.549209	0.7959	ttc5	protein_coding	tetratricopeptide repeat domain 5 [Source:ZFIN;Acc:ZDB-GENE-050417-137]
ENSDARG00000013333	508.038	-0.0964362	0.127761	-0.754814	0.450361	0.726679	ndufa10	protein_coding	NADH dehydrogenase (ubiquinone) 1 alpha subcomplex, 10 [Source:ZFIN;Acc:ZDB-GENE-030131-670]
ENSDARG00000013335	101.308	-8.06658	1.97038	-4.09392	4.24133e-05	0.00104809	anxa6	protein_coding	annexin A6 [Source:ZFIN;Acc:ZDB-GENE-030707-3]
ENSDARG00000013343	103.536	0.739499	0.303398	2.43739	0.0147937	0.0914222	kif26ba	protein_coding	kinesin family member 26Ba [Source:ZFIN;Acc:ZDB-GENE-070521-4]
ENSDARG00000013346	4328.13	-0.15099	0.0813173	-1.8568	0.0633395	0.243102	fam208ab	protein_coding	family with sequence similarity 208, member Ab [Source:ZFIN;Acc:ZDB-GENE-090311-29]
ENSDARG00000013351	10331.8	-0.00880338	0.0532753	-0.165243	0.868753	0.953646	cirbpb	protein_coding	cold inducible RNA binding protein b [Source:ZFIN;Acc:ZDB-GENE-030131-5841]
ENSDARG00000013360	65.749	-0.122351	0.380504	-0.321552	0.747792	0.905625	sh3gl3a	protein_coding	SH3-domain GRB2-like 3a [Source:ZFIN;Acc:ZDB-GENE-070112-242]
ENSDARG00000013371	27.8617	1.47611	0.595882	2.47719	0.0132423	0.0850531	isoc2	protein_coding	isochorismatase domain containing 2 [Source:ZFIN;Acc:ZDB-GENE-070518-1]
ENSDARG00000013379	6695.85	0.208669	0.117903	1.76983	0.0767551	0.274423	ppp6r3	protein_coding	protein phosphatase 6, regulatory subunit 3 [Source:ZFIN;Acc:ZDB-GENE-030131-3251]
ENSDARG00000013382	2275.12	0.112351	0.130962	0.857894	0.390951	0.679752	cwc15	protein_coding	CWC15 spliceosome-associated protein homolog (S. cerevisiae) [Source:ZFIN;Acc:ZDB-GENE-040625-10]
ENSDARG00000013397	1035.7	-0.00194618	0.0919423	-0.0211674	0.983112	0.99299	bnip2	protein_coding	BCL2/adenovirus E1B interacting protein 2 [Source:ZFIN;Acc:ZDB-GENE-040109-6]
ENSDARG00000013415	192.573	0.592067	0.263096	2.25038	0.0244248	0.130246	lmna	protein_coding	lamin A [Source:ZFIN;Acc:ZDB-GENE-020424-3]
ENSDARG00000013422	54.3452	0.617819	0.340466	1.81463	0.0695811	0.2577	slc8a1a	protein_coding	solute carrier family 8 (sodium/calcium exchanger), member 1a [Source:ZFIN;Acc:ZDB-GENE-050809-1]
ENSDARG00000013434	3633.9	-0.346897	0.0745005	-4.6563	3.21947e-06	0.000122426	hira	protein_coding	histone cell cycle regulator a [Source:ZFIN;Acc:ZDB-GENE-030131-6296]
ENSDARG00000013438	23.1957	0.637471	1.14834	0.555125	0.578809	0.812651	sycp3	protein_coding	synaptonemal complex protein 3 [Source:ZFIN;Acc:ZDB-GENE-040910-2]
ENSDARG00000013441	305.295	-0.0788487	0.288275	-0.273519	0.784454	0.921859	hey2	protein_coding	hes-related family bHLH transcription factor with YRPW motif 2 [Source:ZFIN;Acc:ZDB-GENE-000526-1]
ENSDARG00000013443	2261.52	-0.25163	0.0733789	-3.42919	0.000605382	0.00870139	atp6v1ba	protein_coding	ATPase, H+ transporting, lysosomal, V1 subunit B, member a [Source:ZFIN;Acc:ZDB-GENE-030711-3]
ENSDARG00000013453	1419.71	-0.105238	0.131277	-0.80165	0.422756	0.705046	tdrd9	protein_coding	tudor domain containing 9 [Source:ZFIN;Acc:ZDB-GENE-090313-193]
ENSDARG00000013457	6041.2	-0.0186329	0.0582181	-0.320053	0.748928	0.906198	skiv2l2	protein_coding	superkiller viralicidic activity 2-like 2 [Source:ZFIN;Acc:ZDB-GENE-040426-2854]
ENSDARG00000013460	56.2746	1.45899	0.457261	3.19072	0.00141917	0.0168953	wfikkn2a	protein_coding	info WAP, follistatin/kazal, immunoglobulin, kunitz and netrin domain containing 2a [Source:ZFIN;Acc:ZDB-GENE-120914-1]
ENSDARG00000013461	922.959	-0.260373	0.102868	-2.53113	0.0113697	0.0762211	supt7l	protein_coding	SPT7-like STAGA complex gamma subunit [Source:ZFIN;Acc:ZDB-GENE-050227-17]
ENSDARG00000013472	2030.87	-0.238797	0.132498	-1.80227	0.0715035	0.261862	nedd1	protein_coding	neural precursor cell expressed, developmentally down-regulated 1 [Source:ZFIN;Acc:ZDB-GENE-040426-2906]
ENSDARG00000013475	2593.21	0.0198079	0.0935566	0.211721	0.832325	0.939948	cct4	protein_coding	chaperonin containing TCP1, subunit 4 (delta) [Source:ZFIN;Acc:ZDB-GENE-040426-1421]
ENSDARG00000013476	1118.87	0.173762	0.134321	1.29363	0.195793	0.475284	arhgef39	protein_coding	Rho guanine nucleotide exchange factor (GEF) 39 [Source:ZFIN;Acc:ZDB-GENE-041114-28]
ENSDARG00000013478	331.822	0.270723	0.183568	1.47479	0.14027	0.393767	rrp15	protein_coding	ribosomal RNA processing 15 homolog [Source:ZFIN;Acc:ZDB-GENE-030131-5261]
ENSDARG00000013491	20.8491	1.70028	0.651337	2.61045	0.00904229	0.0652837	map3k9	protein_coding	mitogen-activated protein kinase kinase kinase 9 [Source:ZFIN;Acc:ZDB-GENE-081113-5]
ENSDARG00000013492	1145.64	0.171097	0.103945	1.64604	0.0997564	0.323244	zbtb34	protein_coding	zinc finger and BTB domain containing 34 [Source:ZFIN;Acc:ZDB-GENE-050624-2]
ENSDARG00000013500	92.0496	-1.50142	0.410067	-3.6614	0.000250837	0.00443718	abca2	protein_coding	ATP-binding cassette, sub-family A (ABC1), member 2 [Source:ZFIN;Acc:ZDB-GENE-050517-1]
ENSDARG00000013505	1537.61	-0.0669581	0.126518	-0.529238	0.59664	0.82237	ube2kb	protein_coding	ubiquitin-conjugating enzyme E2Kb (UBC1 homolog, yeast) [Source:ZFIN;Acc:ZDB-GENE-980605-9]
ENSDARG00000013522	11.0009	0.410882	0.815585	0.503788	0.61441	0.834573	pck1	protein_coding	phosphoenolpyruvate carboxykinase 1 (soluble) [Source:ZFIN;Acc:ZDB-GENE-030909-11]
ENSDARG00000013524	79.4405	0.861889	0.273206	3.15473	0.00160648	0.0185473	cyp2ae1	protein_coding	cytochrome P450, family 2, subfamily AE, polypeptide 1 [Source:ZFIN;Acc:ZDB-GENE-090312-107]
ENSDARG00000013526	391.73	1.52225	1.38959	1.09547	0.273312	0.566625	svep1	protein_coding	sushi, von Willebrand factor type A, EGF and pentraxin domain containing 1 [Source:ZFIN;Acc:ZDB-GENE-110726-1]
ENSDARG00000013528	1931.21	-0.126579	0.136087	-0.930131	0.352303	0.64557	mcm9	protein_coding	minichromosome maintenance 9 homologous recombination repair factor [Source:ZFIN;Acc:ZDB-GENE-041014-310]
ENSDARG00000013542	1878.68	0.18467	0.110102	1.67726	0.0934908	0.310612	lpgat1	protein_coding	lysophosphatidylglycerol acyltransferase 1 [Source:ZFIN;Acc:ZDB-GENE-030131-2906]
ENSDARG00000013561	2011.64	-0.198317	0.105232	-1.88457	0.0594884	0.233937	pgm1	protein_coding	phosphoglucomutase 1 [Source:ZFIN;Acc:ZDB-GENE-040426-1245]
ENSDARG00000013575	1344.17	-0.192087	0.102206	-1.8794	0.0601903	0.235986	rfx2	protein_coding	regulatory factor X, 2 (influences HLA class II expression) [Source:ZFIN;Acc:ZDB-GENE-050227-4]
ENSDARG00000013581	580.983	-0.0406128	0.166538	-0.243865	0.807335	0.931936		protein_coding	HPS6, biogenesis of lysosomal organelles complex 2 subunit 3 [Source:HGNC Symbol;Acc:HGNC:18817]
ENSDARG00000013582	1275.37	-0.195543	0.118891	-1.64473	0.100026	0.323916	csnk2a2b	protein_coding	casein kinase 2, alpha prime polypeptide b [Source:ZFIN;Acc:ZDB-GENE-090406-4]
ENSDARG00000013596	368.559	0.0499614	0.333943	0.149611	0.881072	0.958999	brd1a	protein_coding	bromodomain containing 1a [Source:ZFIN;Acc:ZDB-GENE-041008-168]
ENSDARG00000013607	104.334	-0.0969451	0.433825	-0.223466	0.823173	0.93678	sema3gb	protein_coding	sema domain, immunoglobulin domain (Ig), short basic domain, secreted, (semaphorin) 3Gb [Source:ZFIN;Acc:ZDB-GENE-050513-4]
ENSDARG00000013613	157.836	1.09272	0.271481	4.02505	5.69642e-05	0.00133402	anxa13l	protein_coding	annexin A13, like [Source:ZFIN;Acc:ZDB-GENE-050522-310]
ENSDARG00000013615	42.3575	-0.972284	0.587314	-1.65548	0.0978279	0.319506	pbx3b	protein_coding	pre-B-cell leukemia homeobox 3b [Source:ZFIN;Acc:ZDB-GENE-000405-3]
ENSDARG00000013623	4268.54	-0.093411	0.0777125	-1.20201	0.229361	0.520827	vdac2	protein_coding	voltage-dependent anion channel 2 [Source:ZFIN;Acc:ZDB-GENE-030131-845]
ENSDARG00000013628	1055.65	0.184489	0.159151	1.15921	0.246372	0.53992	cd164	protein_coding	CD164 molecule, sialomucin [Source:ZFIN;Acc:ZDB-GENE-030131-1598]
ENSDARG00000013647	14.1527	1.42205	0.776962	1.83027	0.0672101	0.25197	cntn3a.2	protein_coding	contactin 3a, tandem duplicate 2 [Source:ZFIN;Acc:ZDB-GENE-090312-57]
ENSDARG00000013649	13.4805	-0.0658916	0.803848	-0.0819702	0.93467	0.977342		protein_coding	calcium sensing receptor [Source:HGNC Symbol;Acc:HGNC:1514]
ENSDARG00000013653	68.677	-1.4177	0.4819	-2.94189	0.00326218	0.0308069	adgrl4	protein_coding	adhesion G protein-coupled receptor L4 [Source:ZFIN;Acc:ZDB-GENE-040426-2689]
ENSDARG00000013655	2199.24	0.199124	0.113033	1.76164	0.0781293	0.278209	tpd52l2b	protein_coding	tumor protein D52-like 2b [Source:ZFIN;Acc:ZDB-GENE-030131-822]
ENSDARG00000013659	314.525	-0.240331	0.174689	-1.37576	0.168895	0.439037	brox	protein_coding	BRO1 domain and CAAX motif containing [Source:ZFIN;Acc:ZDB-GENE-041114-137]
ENSDARG00000013667	852.95	-0.346272	0.165355	-2.09411	0.0362502	0.170716	tbck	protein_coding	TBC1 domain containing kinase [Source:ZFIN;Acc:ZDB-GENE-070112-1062]
ENSDARG00000013670	12593.8	0.0112725	0.0700373	0.160949	0.872133	0.955705	hyou1	protein_coding	hypoxia up-regulated 1 [Source:ZFIN;Acc:ZDB-GENE-030131-5344]
ENSDARG00000013681	976.609	0.18371	0.188483	0.974681	0.329718	0.624145	si:dkey-42i9.6	protein_coding	si:dkey-42i9.6 [Source:ZFIN;Acc:ZDB-GENE-030131-6596]
ENSDARG00000013694	4426.45	0.0546783	0.0789786	0.692319	0.488737	0.754909	tmem110	protein_coding	transmembrane protein 110 [Source:ZFIN;Acc:ZDB-GENE-040426-1198]
ENSDARG00000013704	2794.19	-0.298843	0.122871	-2.43217	0.0150086	0.0922476	cers2a	protein_coding	ceramide synthase 2a [Source:ZFIN;Acc:ZDB-GENE-020808-2]
ENSDARG00000013705	1425.78	0.156537	0.100932	1.55092	0.120922	0.36175	ccm2	protein_coding	cerebral cavernous malformation 2 [Source:ZFIN;Acc:ZDB-GENE-040712-6]
ENSDARG00000013708	4243.98	-0.158983	0.0880665	-1.80526	0.071034	0.26118	usp9	protein_coding	ubiquitin specific peptidase 9 [Source:ZFIN;Acc:ZDB-GENE-061019-1]
ENSDARG00000013711	18.8776	-1.40869	0.667263	-2.11114	0.0347603	0.166149	zgc:77486	protein_coding	zgc:77486 [Source:ZFIN;Acc:ZDB-GENE-040426-2056]
ENSDARG00000013719	3856.93	-0.073361	0.108126	-0.678474	0.497471	0.76189	gtse1	protein_coding	G-2 and S-phase expressed 1 [Source:ZFIN;Acc:ZDB-GENE-050522-493]
ENSDARG00000013726	98.5615	0.0299742	0.283811	0.105613	0.915889	0.971226	ap4b1	protein_coding	adaptor-related protein complex 4, beta 1 subunit [Source:ZFIN;Acc:ZDB-GENE-040426-1284]
ENSDARG00000013729	3289.76	-0.328998	0.112048	-2.93624	0.0033222	0.031167	srsf6a	protein_coding	serine/arginine-rich splicing factor 6a [Source:ZFIN;Acc:ZDB-GENE-040426-2824]
ENSDARG00000013730	162.877	-0.0744219	0.401613	-0.185308	0.852988	0.947087	slc4a4a	protein_coding	solute carrier family 4 (sodium bicarbonate cotransporter), member 4a [Source:ZFIN;Acc:ZDB-GENE-060526-274]
ENSDARG00000013732	1755.65	-0.0934689	0.122995	-0.759939	0.447291	0.724491	vta1	protein_coding	vesicle (multivesicular body) trafficking 1 [Source:ZFIN;Acc:ZDB-GENE-040426-2154]
ENSDARG00000013741	97.6589	-0.142613	0.265056	-0.538048	0.590544	0.818911	lancl1	protein_coding	LanC antibiotic synthetase component C-like 1 (bacterial) [Source:ZFIN;Acc:ZDB-GENE-040924-1]
ENSDARG00000013749	32.3531	0.232147	0.659499	0.352005	0.724835	0.893056	zgc:92113	protein_coding	zgc:92113 [Source:ZFIN;Acc:ZDB-GENE-040801-184]
ENSDARG00000013750	40.5391	-0.241105	0.404299	-0.596352	0.55094	0.797063	eno1b	protein_coding	enolase 1b, (alpha) [Source:ZFIN;Acc:ZDB-GENE-040426-1651]
ENSDARG00000013752	34.3363	1.27465	0.569654	2.23758	0.0252482	0.133196	tnni2a.3	protein_coding	troponin I type 2a (skeletal, fast), tandem duplicate 3 [Source:ZFIN;Acc:ZDB-GENE-040718-80]
ENSDARG00000013755	10.1304	-0.53047	1.03291	-0.51357	0.607553	0.829646	actn3a	protein_coding	actinin alpha 3a [Source:ZFIN;Acc:ZDB-GENE-000329-9]
ENSDARG00000013763	1526.23	-0.233157	0.12379	-1.88349	0.059634	0.234296	rrbp1a	protein_coding	ribosome binding protein 1a [Source:ZFIN;Acc:ZDB-GENE-030131-9795]
ENSDARG00000013771	17.4795	0.277442	0.629413	0.440794	0.659362	0.859131	ctss2.2	protein_coding	cathepsin S, ortholog 2, tandem duplicate 2 [Source:ZFIN;Acc:ZDB-GENE-050626-55]
ENSDARG00000013776	7454.98	0.0465297	0.104833	0.443848	0.657153	0.857723	thop1	protein_coding	thimet oligopeptidase 1 [Source:ZFIN;Acc:ZDB-GENE-040718-47]
ENSDARG00000013777	495.735	-1.0338	0.183787	-5.62499	1.85523e-08	1.35216e-06	ppp1r13l	protein_coding	protein phosphatase 1, regulatory subunit 13 like [Source:ZFIN;Acc:ZDB-GENE-050327-33]
ENSDARG00000013784	856.805	-0.0412509	0.276405	-0.149241	0.881364	0.958999	zgc:77158	protein_coding	zgc:77158 [Source:ZFIN;Acc:ZDB-GENE-040426-1799]
ENSDARG00000013789	21.308	-0.0401249	0.641757	-0.0625235	0.950146	0.981857	sim1b	protein_coding	single-minded family bHLH transcription factor 1b [Source:ZFIN;Acc:ZDB-GENE-041210-5]
ENSDARG00000013794	71.8787	-0.309841	0.345465	-0.89688	0.369783	0.661694	klf11b	protein_coding	Kruppel-like factor 11b [Source:ZFIN;Acc:ZDB-GENE-061103-82]
ENSDARG00000013795	1354.81	-0.374432	0.191466	-1.9556	0.0505118	0.210975	hps4	protein_coding	Hermansky-Pudlak syndrome 4 [Source:ZFIN;Acc:ZDB-GENE-040426-1068]
ENSDARG00000013800	3076.44	0.0323619	0.127661	0.253498	0.799883	0.928719	snrpd3	protein_coding	small nuclear ribonucleoprotein D3 polypeptide [Source:ZFIN;Acc:ZDB-GENE-040625-55]
ENSDARG00000013802	959.113	-0.687798	0.182676	-3.76512	0.000166472	0.00322388	pcid2	protein_coding	PCI domain containing 2 [Source:ZFIN;Acc:ZDB-GENE-041114-79]
ENSDARG00000013804	991.094	-0.276069	0.126949	-2.17464	0.0296571	0.149353	capns1b	protein_coding	calpain, small subunit 1 b [Source:ZFIN;Acc:ZDB-GENE-030131-5206]
ENSDARG00000013822	288.129	-0.229632	0.203036	-1.13099	0.258057	0.550873	anapc16	protein_coding	anaphase promoting complex subunit 16 [Source:ZFIN;Acc:ZDB-GENE-050417-430]
ENSDARG00000013828	2333.8	-0.0915389	0.0930247	-0.984029	0.325101	0.619631	snx13	protein_coding	sorting nexin 13 [Source:ZFIN;Acc:ZDB-GENE-050306-12]
ENSDARG00000013830	2827.26	0.156224	0.102578	1.52299	0.127762	0.37379	osbpl2b	protein_coding	oxysterol binding protein-like 2b [Source:ZFIN;Acc:ZDB-GENE-030131-6138]
ENSDARG00000013834	17.3283	0.172182	0.634295	0.271454	0.786042	0.922604	arhgef3	protein_coding	Rho guanine nucleotide exchange factor (GEF) 3 [Source:ZFIN;Acc:ZDB-GENE-050208-773]
ENSDARG00000013837	157.81	-0.290967	0.311616	-0.933736	0.35044	0.644189	spo11	protein_coding	SPO11 meiotic protein covalently bound to DSB [Source:ZFIN;Acc:ZDB-GENE-040426-1900]
ENSDARG00000013838	269.601	2.99725	1.52933	1.95984	0.0500147	0.209738	sulf2b	protein_coding	sulfatase 2b [Source:ZFIN;Acc:ZDB-GENE-030131-775]
ENSDARG00000013839	1096.8	0.229138	0.116384	1.96882	0.0489742	0.206925	aldh3b1	protein_coding	aldehyde dehydrogenase 3 family, member B1 [Source:ZFIN;Acc:ZDB-GENE-021120-3]
ENSDARG00000013841	3183.5	0.0834498	0.0684982	1.21828	0.223118	0.511875	abl2	protein_coding	c-abl oncogene 2, non-receptor tyrosine kinase [Source:ZFIN;Acc:ZDB-GENE-020809-2]
ENSDARG00000013842	357.743	-0.667853	0.206944	-3.22721	0.00125004	0.0153003	tbc1d19	protein_coding	TBC1 domain family, member 19 [Source:ZFIN;Acc:ZDB-GENE-040426-1265]
ENSDARG00000013843	375.1	0.283371	0.151526	1.87012	0.0614668	0.238511	sept5a	protein_coding	septin 5a [Source:ZFIN;Acc:ZDB-GENE-030131-7868]
ENSDARG00000013845	1024.92	-0.218882	0.218877	-1.00002	0.3173	0.612274	ttc14	protein_coding	tetratricopeptide repeat domain 14 [Source:ZFIN;Acc:ZDB-GENE-050327-26]
ENSDARG00000013847	19.0172	-1.56283	0.728425	-2.14549	0.0319136	0.157136	egfra	protein_coding	epidermal growth factor receptor a (erythroblastic leukemia viral (v-erb-b) oncogene homolog, avian) [Source:ZFIN;Acc:ZDB-GENE-030918-1]
ENSDARG00000013853	1089.48	0.703125	0.171161	4.10799	3.99122e-05	0.000997296	lmo4a	protein_coding	LIM domain only 4a [Source:ZFIN;Acc:ZDB-GENE-010702-1]
ENSDARG00000013856	10.1488	1.7812	0.831326	2.14261	0.0321447	0.157839	amy2a	protein_coding	amylase, alpha 2A (pancreatic) [Source:ZFIN;Acc:ZDB-GENE-040426-2393]
ENSDARG00000013860	185.628	-0.160777	0.200944	-0.800109	0.423647	0.705794	ptpmt1	protein_coding	protein tyrosine phosphatase, mitochondrial 1 [Source:ZFIN;Acc:ZDB-GENE-070112-272]
ENSDARG00000013861	2402.33	-0.00992717	0.113099	-0.0877741	0.930056	0.97636	armc1	protein_coding	armadillo repeat containing 1 [Source:ZFIN;Acc:ZDB-GENE-041212-33]
ENSDARG00000013863	631.769	0.184698	0.165677	1.11481	0.264933	0.55759	fam133b	protein_coding	family with sequence similarity 133, member B [Source:ZFIN;Acc:ZDB-GENE-060503-229]
ENSDARG00000013880	504.415	0.442141	0.268001	1.64977	0.098989	0.321822	spata20	protein_coding	spermatogenesis associated 20 [Source:ZFIN;Acc:ZDB-GENE-030131-7269]
ENSDARG00000013881	2607.19	-0.11553	0.118801	-0.972468	0.330818	0.625353	pi4k2b	protein_coding	phosphatidylinositol 4-kinase type 2 beta [Source:ZFIN;Acc:ZDB-GENE-070112-990]
ENSDARG00000013892	2611.52	-0.0980563	0.098564	-0.994849	0.31981	0.614554	sorl1	protein_coding	sortilin-related receptor, L(DLR class) A repeats containing [Source:ZFIN;Acc:ZDB-GENE-050208-22]
ENSDARG00000013921	452.533	-0.981003	0.522364	-1.87801	0.0603803	0.236376	frya	protein_coding	furry homolog a (Drosophila) [Source:ZFIN;Acc:ZDB-GENE-060510-4]
ENSDARG00000013926	17.3854	0.130455	0.628191	0.207668	0.835488	0.941453	slc16a9a	protein_coding	solute carrier family 16, member 9a [Source:ZFIN;Acc:ZDB-GENE-040426-1364]
ENSDARG00000013928	1638.29	-0.259929	0.0941855	-2.75976	0.00578443	0.0465193	plekhb2	protein_coding	pleckstrin homology domain containing, family B (evectins) member 2 [Source:ZFIN;Acc:ZDB-GENE-040426-754]
ENSDARG00000013931	1699.7	-0.00496218	0.138528	-0.0358208	0.971425	0.99022	eif3m	protein_coding	eukaryotic translation initiation factor 3, subunit M [Source:ZFIN;Acc:ZDB-GENE-040426-2643]
ENSDARG00000013933	213.57	1.07332	0.30013	3.5762	0.000348628	0.00568954		protein_coding	X-ray repair cross complementing 2 [Source:HGNC Symbol;Acc:HGNC:12829]
ENSDARG00000013938	864.733	-0.180558	0.181965	-0.992267	0.321067	0.615988	psmb3	protein_coding	proteasome subunit beta 3 [Source:ZFIN;Acc:ZDB-GENE-040426-2682]
ENSDARG00000013946	12717.1	0.130339	0.0696991	1.87003	0.0614801	0.238511	ivns1abpb	protein_coding	influenza virus NS1A binding protein b [Source:ZFIN;Acc:ZDB-GENE-030131-6266]
ENSDARG00000013950	16.7054	-0.987581	0.603932	-1.63525	0.101996	0.327655	pdf	protein_coding	peptide deformylase (mitochondrial) [Source:ZFIN;Acc:ZDB-GENE-050913-42]
ENSDARG00000013961	1799.23	-0.234117	0.0922548	-2.53772	0.0111577	0.0752505	slc31a1	protein_coding	solute carrier family 31 (copper transporter), member 1 [Source:ZFIN;Acc:ZDB-GENE-040415-3]
ENSDARG00000013965	1283.67	0.12509	0.145954	0.857054	0.391415	0.679766	cul2	protein_coding	cullin 2 [Source:ZFIN;Acc:ZDB-GENE-030131-8032]
ENSDARG00000013966	121.703	0.145428	0.293778	0.495027	0.620581	0.838737	psma6b	protein_coding	proteasome subunit alpha 6b [Source:ZFIN;Acc:ZDB-GENE-040718-329]
ENSDARG00000013968	16269.3	-0.236912	0.0858249	-2.76041	0.00577296	0.0464535	psap	protein_coding	prosaposin [Source:ZFIN;Acc:ZDB-GENE-020108-1]
ENSDARG00000013973	900.725	0.0656459	0.101163	0.648914	0.516394	0.773968	pex3	protein_coding	peroxisomal biogenesis factor 3 [Source:ZFIN;Acc:ZDB-GENE-040426-979]
ENSDARG00000013976	685.688	-0.951494	0.215719	-4.4108	1.02991e-05	0.000325112	anxa13	protein_coding	annexin A13 [Source:ZFIN;Acc:ZDB-GENE-010406-1]
ENSDARG00000013979	1699.06	0.546679	0.3117	1.75387	0.0794536	0.281247	ndfip1	protein_coding	Nedd4 family interacting protein 1 [Source:ZFIN;Acc:ZDB-GENE-030131-2767]
ENSDARG00000013990	2955.77	-0.011593	0.0729012	-0.159023	0.873651	0.956318	ube2q2	protein_coding	ubiquitin-conjugating enzyme E2Q family member 2 [Source:ZFIN;Acc:ZDB-GENE-040426-1919]
ENSDARG00000013997	1087.18	0.122941	0.168708	0.728723	0.466171	0.737097	ern1	protein_coding	endoplasmic reticulum to nucleus signaling 1 [Source:ZFIN;Acc:ZDB-GENE-050522-431]
ENSDARG00000014003	5888.73	-0.00250303	0.0634691	-0.039437	0.968542	0.989351	stard8	protein_coding	StAR-related lipid transfer (START) domain containing 8 [Source:ZFIN;Acc:ZDB-GENE-030131-9447]
ENSDARG00000014004	963.897	-0.0799043	0.123854	-0.645148	0.518831	0.775401	eif2b4	protein_coding	eukaryotic translation initiation factor 2B, subunit 4 delta [Source:ZFIN;Acc:ZDB-GENE-030131-955]
ENSDARG00000014005	318.176	-0.335982	0.24784	-1.35564	0.175214	0.448909	lrrc45	protein_coding	leucine rich repeat containing 45 [Source:ZFIN;Acc:ZDB-GENE-121214-317]
ENSDARG00000014008	5627.52	0.155303	0.0873848	1.77723	0.0755303	0.271781	cwc22	protein_coding	CWC22 spliceosome-associated protein homolog (S. cerevisiae) [Source:ZFIN;Acc:ZDB-GENE-060929-452]
ENSDARG00000014013	4932.12	0.113528	0.165018	0.687971	0.491471	0.756967	lbr	protein_coding	lamin B receptor [Source:ZFIN;Acc:ZDB-GENE-030804-11]
ENSDARG00000014015	2686.09	-0.0578602	0.174064	-0.332407	0.739582	0.901216	zgc:77086	protein_coding	zgc:77086 [Source:ZFIN;Acc:ZDB-GENE-040426-2238]
ENSDARG00000014017	8839.3	-0.0432968	0.0778706	-0.556009	0.578205	0.812177	rrm1	protein_coding	ribonucleotide reductase M1 polypeptide [Source:ZFIN;Acc:ZDB-GENE-990415-247]
ENSDARG00000014018	299.996	-1.68436	0.489379	-3.44184	0.00057777	0.00841256	lhx1a	protein_coding	LIM homeobox 1a [Source:ZFIN;Acc:ZDB-GENE-980526-347]
ENSDARG00000014039	2701.31	0.0737575	0.236085	0.31242	0.754722	0.909416	si:dkeyp-93d12.1	protein_coding	si:dkeyp-93d12.1 [Source:ZFIN;Acc:ZDB-GENE-041014-303]
ENSDARG00000014041	7231.99	0.281633	0.0919641	3.06242	0.00219556	0.0231517	smarcad1a	protein_coding	SWI/SNF-related, matrix-associated actin-dependent regulator of chromatin, subfamily a, containing DEAD/H box 1 a [Source:ZFIN;Acc:ZDB-GENE-050522-499]
ENSDARG00000014047	5004.01	0.0689127	0.0819618	0.840791	0.400465	0.686442	cldn7b	protein_coding	claudin 7b [Source:ZFIN;Acc:ZDB-GENE-001103-5]
ENSDARG00000014059	18.4582	-0.0224848	0.590704	-0.0380645	0.969636	0.989807	cldn5b	protein_coding	claudin 5b [Source:ZFIN;Acc:ZDB-GENE-041010-140]
ENSDARG00000014068	1750.1	0.256354	0.127413	2.012	0.0442197	0.19444	pgam1b	protein_coding	phosphoglycerate mutase 1b [Source:ZFIN;Acc:ZDB-GENE-030131-5376]
ENSDARG00000014081	252.669	-0.12185	0.254956	-0.477923	0.632705	0.845755	fam184a	protein_coding	family with sequence similarity 184, member A [Source:ZFIN;Acc:ZDB-GENE-041014-214]
ENSDARG00000014083	2696.74	-0.0599317	0.0741506	-0.808244	0.41895	0.701924	wdr82	protein_coding	WD repeat domain 82 [Source:ZFIN;Acc:ZDB-GENE-030131-333]
ENSDARG00000014085	34.0572	0.232877	0.836398	0.278428	0.780684	0.919822	atp6v1e1a	protein_coding	ATPase, H+ transporting, lysosomal, V1 subunit E1a [Source:ZFIN;Acc:ZDB-GENE-041212-51]
ENSDARG00000014098	39.0673	1.25365	0.634302	1.97643	0.0481061	0.204563	pkd2	protein_coding	polycystic kidney disease 2 [Source:ZFIN;Acc:ZDB-GENE-040827-4]
ENSDARG00000014101	107.987	-0.0479619	0.266986	-0.179642	0.857434	0.948754	pyroxd2	protein_coding	pyridine nucleotide-disulphide oxidoreductase domain 2 [Source:ZFIN;Acc:ZDB-GENE-050506-147]
ENSDARG00000014106	30.7332	-0.518803	0.65493	-0.79215	0.428273	0.709276	cfl2	protein_coding	cofilin 2 (muscle) [Source:ZFIN;Acc:ZDB-GENE-040426-1815]
ENSDARG00000014113	1263.09	-0.241535	0.128668	-1.87719	0.0604914	0.236417	wasla	protein_coding	Wiskott-Aldrich syndrome-like a [Source:ZFIN;Acc:ZDB-GENE-070209-220]
ENSDARG00000014137	292.78	-0.683115	0.183545	-3.72179	0.000197814	0.00372942	picalmb	protein_coding	phosphatidylinositol binding clathrin assembly protein b [Source:ZFIN;Acc:ZDB-GENE-030131-6795]
ENSDARG00000014138	68.7862	0.184967	0.45507	0.406459	0.684405	0.872456	acot8	protein_coding	acyl-CoA thioesterase 8 [Source:ZFIN;Acc:ZDB-GENE-041010-174]
ENSDARG00000014139	1973.32	-0.229547	0.0891406	-2.57511	0.0100207	0.0699309	srp72	protein_coding	signal recognition particle 72 [Source:ZFIN;Acc:ZDB-GENE-030131-5546]
ENSDARG00000014148	701.562	-0.367206	0.136541	-2.68935	0.00715921	0.0543427	med22	protein_coding	mediator complex subunit 22 [Source:ZFIN;Acc:ZDB-GENE-040625-156]
ENSDARG00000014159	3167.16	-0.0667586	0.100249	-0.66593	0.505456	0.765912	mtdha	protein_coding	metadherin a [Source:ZFIN;Acc:ZDB-GENE-030616-615]
ENSDARG00000014161	3213.77	0.110617	0.0726914	1.52173	0.128076	0.37443	ercc4	protein_coding	excision repair cross-complementation group 4 [Source:ZFIN;Acc:ZDB-GENE-030131-5533]
ENSDARG00000014165	731.748	-0.0454509	0.147326	-0.308505	0.757698	0.910551	ssr3	protein_coding	signal sequence receptor, gamma [Source:ZFIN;Acc:ZDB-GENE-030131-9134]
ENSDARG00000014171	222.897	-0.102453	0.221209	-0.463151	0.643256	0.850957	bloc1s1	protein_coding	biogenesis of lysosomal organelles complex-1, subunit 1 [Source:ZFIN;Acc:ZDB-GENE-050208-569]
ENSDARG00000014179	771.948	0.101148	0.352725	0.286762	0.774295	0.917615	pfkma	protein_coding	phosphofructokinase, muscle a [Source:ZFIN;Acc:ZDB-GENE-040912-135]
ENSDARG00000014180	11.2338	0.997954	0.757543	1.31736	0.18772	0.466677	ildr2	protein_coding	immunoglobulin-like domain containing receptor 2 [Source:ZFIN;Acc:ZDB-GENE-050706-83]
ENSDARG00000014181	186.409	-0.0177659	0.399194	-0.0445045	0.964502	0.987469	foxp1b	protein_coding	forkhead box P1b [Source:ZFIN;Acc:ZDB-GENE-041203-1]
ENSDARG00000014208	6561.36	0.135031	0.254807	0.529933	0.596158	0.821891	zgc:55413	protein_coding	zgc:55413 [Source:ZFIN;Acc:ZDB-GENE-040426-2909]
ENSDARG00000014209	562.426	-0.135548	0.128882	-1.05172	0.292928	0.586193	zgc:110183	protein_coding	zgc:110183 [Source:ZFIN;Acc:ZDB-GENE-050417-380]
ENSDARG00000014215	213.761	0.569754	0.32511	1.7525	0.0796885	0.28157	cdh13	protein_coding	cadherin 13, H-cadherin (heart) [Source:ZFIN;Acc:ZDB-GENE-060503-286]
ENSDARG00000014218	234.229	0.360183	0.257657	1.39792	0.162137	0.429695	mecp2	protein_coding	methyl CpG binding protein 2 [Source:ZFIN;Acc:ZDB-GENE-030131-7190]
ENSDARG00000014222	2379.95	-0.0629907	0.0747166	-0.843062	0.399194	0.685389	zgc:86598	protein_coding	zgc:86598 [Source:ZFIN;Acc:ZDB-GENE-040625-181]
ENSDARG00000014230	1982.94	0.0472186	0.0798208	0.591558	0.554147	0.799254	dlst	protein_coding	dihydrolipoamide S-succinyltransferase [Source:ZFIN;Acc:ZDB-GENE-030326-1]
ENSDARG00000014239	500.66	-1.70466	0.745037	-2.28802	0.0221364	0.121432	esyt1b	protein_coding	extended synaptotagmin-like protein 1b [Source:ZFIN;Acc:ZDB-GENE-040724-209]
ENSDARG00000014244	1723.94	0.0315925	0.109534	0.288426	0.773021	0.916938	rbmx	protein_coding	RNA binding motif protein, X-linked [Source:ZFIN;Acc:ZDB-GENE-030131-579]
ENSDARG00000014274	1449.81	0.00280849	0.0939454	0.0298949	0.976151	0.991625	rfc2	protein_coding	replication factor C (activator 1) 2 [Source:ZFIN;Acc:ZDB-GENE-050306-29]
ENSDARG00000014280	16.0948	-0.195376	0.696713	-0.280425	0.779151	0.919311	dlgap1a	protein_coding	discs, large (Drosophila) homolog-associated protein 1a [Source:ZFIN;Acc:ZDB-GENE-030616-580]
ENSDARG00000014292	1132.7	-0.0832267	0.164824	-0.504942	0.6136	0.83405	med15	protein_coding	mediator complex subunit 15 [Source:ZFIN;Acc:ZDB-GENE-040426-2032]
ENSDARG00000014303	1434.63	-0.150448	0.0946738	-1.58912	0.112034	0.345294	vac14	protein_coding	vac14 homolog (S. cerevisiae) [Source:ZFIN;Acc:ZDB-GENE-040912-82]
ENSDARG00000014311	913.21	0.221035	0.134246	1.64649	0.0996632	0.323009	pgghg	protein_coding	protein-glucosylgalactosylhydroxylysine glucosidase [Source:ZFIN;Acc:ZDB-GENE-061103-319]
ENSDARG00000014313	401.795	-0.114882	0.300963	-0.381713	0.702674	0.881238	atp5j	protein_coding	ATP synthase, H+ transporting, mitochondrial Fo complex, subunit F6 [Source:ZFIN;Acc:ZDB-GENE-040426-2534]
ENSDARG00000014324	3238.11	0.121189	0.151262	0.801192	0.423021	0.705159	sh2d5	protein_coding	SH2 domain containing 5 [Source:ZFIN;Acc:ZDB-GENE-050327-67]
ENSDARG00000014329	5995.84	-0.14635	0.092458	-1.58288	0.113449	0.34817	npm1a	protein_coding	nucleophosmin 1a (nucleolar phosphoprotein B23, numatrin) [Source:ZFIN;Acc:ZDB-GENE-021028-1]
ENSDARG00000014333	795.104	0.0215248	0.111216	0.19354	0.846536	0.945288	ormdl1	protein_coding	ORMDL sphingolipid biosynthesis regulator 1 [Source:ZFIN;Acc:ZDB-GENE-030616-529]
ENSDARG00000014340	1152.16	0.146456	0.131476	1.11394	0.265306	0.558301	rab11al	protein_coding	RAB11a, member RAS oncogene family, like [Source:ZFIN;Acc:ZDB-GENE-031118-188]
ENSDARG00000014348	2591.15	-0.0404444	0.0774303	-0.522333	0.601439	0.825904	stk17b	protein_coding	serine/threonine kinase 17b (apoptosis-inducing) [Source:ZFIN;Acc:ZDB-GENE-040426-1499]
ENSDARG00000014361	1289.17	0.13096	0.0814877	1.60712	0.108029	0.337619	tmbim4	protein_coding	transmembrane BAX inhibitor motif containing 4 [Source:ZFIN;Acc:ZDB-GENE-040426-2152]
ENSDARG00000014366	1269.97	0.62258	0.179299	3.47229	0.000516031	0.00773652	luc7l3	protein_coding	LUC7-like 3 pre-mRNA splicing factor [Source:ZFIN;Acc:ZDB-GENE-060616-375]
ENSDARG00000014373	3602.04	-0.237732	0.0967124	-2.45814	0.013966	0.0882278	ddx4	protein_coding	DEAD (Asp-Glu-Ala-Asp) box polypeptide 4 [Source:ZFIN;Acc:ZDB-GENE-990415-272]
ENSDARG00000014378	513.896	0.529051	0.35085	1.50792	0.131576	0.379423	slc12a4	protein_coding	solute carrier family 12 (potassium/chloride transporter), member 4 [Source:ZFIN;Acc:ZDB-GENE-090218-27]
ENSDARG00000014386	5555.22	0.208532	0.0880949	2.36713	0.0179268	0.104603	galnt6	protein_coding	UDP-N-acetyl-alpha-D-galactosamine:polypeptide N-acetylgalactosaminyltransferase 6 (GalNAc-T6) [Source:ZFIN;Acc:ZDB-GENE-040426-2272]
ENSDARG00000014395	12.4645	-1.69302	1.18548	-1.42812	0.153257	0.414715	si:dkey-14d8.2	protein_coding	si:dkey-14d8.2 [Source:ZFIN;Acc:ZDB-GENE-041210-110]
ENSDARG00000014402	35.5386	-1.75837	0.519448	-3.38508	0.000711574	0.00985697	smc1b	protein_coding	structural maintenance of chromosomes 1B [Source:ZFIN;Acc:ZDB-GENE-091217-1]
ENSDARG00000014427	11.2724	1.98947	1.04942	1.89579	0.0579881	0.230117	mxe	protein_coding	myxovirus (influenza virus) resistance E [Source:ZFIN;Acc:ZDB-GENE-030131-9609]
ENSDARG00000014428	2910.58	-0.19955	0.102498	-1.94686	0.0515514	0.214062	ppp2r5d	protein_coding	protein phosphatase 2, regulatory subunit B', delta [Source:ZFIN;Acc:ZDB-GENE-040426-2568]
ENSDARG00000014430	2018.09	0.0204525	0.100594	0.203317	0.838887	0.943269	rabgef1	protein_coding	RAB guanine nucleotide exchange factor (GEF) 1 [Source:ZFIN;Acc:ZDB-GENE-040426-1486]
ENSDARG00000014439	2357.93	0.0765343	0.0835499	0.916031	0.359651	0.652083	dgkza	protein_coding	diacylglycerol kinase, zeta a [Source:ZFIN;Acc:ZDB-GENE-111104-3]
ENSDARG00000014463	790.492	-0.259546	0.231363	-1.12181	0.261942	0.555399	usf1l	protein_coding	upstream transcription factor 1, like [Source:ZFIN;Acc:ZDB-GENE-040426-2269]
ENSDARG00000014474	1759.47	0.0266277	0.0880613	0.302377	0.762365	0.912505	yipf1	protein_coding	Yip1 domain family, member 1 [Source:ZFIN;Acc:ZDB-GENE-040822-35]
ENSDARG00000014477	23.9997	0.0990438	0.611793	0.161891	0.871392	0.95536	sstr3	protein_coding	somatostatin receptor 3 [Source:ZFIN;Acc:ZDB-GENE-061009-35]
ENSDARG00000014480	250.425	0.196503	0.171459	1.14606	0.251769	0.54435	nr6a1b	protein_coding	nuclear receptor subfamily 6, group A, member 1b [Source:ZFIN;Acc:ZDB-GENE-040724-202]
ENSDARG00000014498	3864.55	-0.153388	0.0604697	-2.5366	0.0111934	0.0754266	ythdf2	protein_coding	YTH N(6)-methyladenosine RNA binding protein 2 [Source:ZFIN;Acc:ZDB-GENE-040426-948]
ENSDARG00000014499	1885.46	-0.0569169	0.127088	-0.447855	0.654258	0.856641	nutf2l	protein_coding	nuclear transport factor 2, like [Source:ZFIN;Acc:ZDB-GENE-020416-1]
ENSDARG00000014506	86.3623	-1.0936	0.335395	-3.26063	0.00111166	0.014064	tmem126a	protein_coding	transmembrane protein 126A [Source:ZFIN;Acc:ZDB-GENE-040426-1770]
ENSDARG00000014517	3085.89	-0.140424	0.101883	-1.37828	0.168116	0.438029	usp5	protein_coding	ubiquitin specific peptidase 5 (isopeptidase T) [Source:ZFIN;Acc:ZDB-GENE-040426-2584]
ENSDARG00000014527	16.4821	-0.488249	0.623659	-0.782878	0.433699	0.713346	pdk3a	protein_coding	pyruvate dehydrogenase kinase, isozyme 3a [Source:ZFIN;Acc:ZDB-GENE-061220-3]
ENSDARG00000014531	332.227	0.0452457	0.24213	0.186865	0.851766	0.946917	atg4a	protein_coding	autophagy related 4A, cysteine peptidase [Source:ZFIN;Acc:ZDB-GENE-050522-430]
ENSDARG00000014532	1109.8	-0.0783759	0.0905463	-0.865589	0.386716	0.676947	aida	protein_coding	axin interactor, dorsalization associated [Source:ZFIN;Acc:ZDB-GENE-071126-2]
ENSDARG00000014536	457.021	0.0202667	0.168454	0.120309	0.904238	0.966416	pfdn1	protein_coding	prefoldin subunit 1 [Source:ZFIN;Acc:ZDB-GENE-050306-50]
ENSDARG00000014550	530.118	-0.281254	0.17315	-1.62434	0.104304	0.331131	rfx3	protein_coding	regulatory factor X, 3 (influences HLA class II expression) [Source:ZFIN;Acc:ZDB-GENE-061103-253]
ENSDARG00000014554	18.0404	-0.668183	0.749856	-0.891081	0.372886	0.664497	ppp1r3cb	protein_coding	protein phosphatase 1, regulatory subunit 3Cb [Source:ZFIN;Acc:ZDB-GENE-040426-1733]
ENSDARG00000014556	358.42	0.604208	0.317356	1.90388	0.0569258	0.227514	serpinb1l3	protein_coding	serpin peptidase inhibitor, clade B (ovalbumin), member 1, like 3 [Source:ZFIN;Acc:ZDB-GENE-030131-7059]
ENSDARG00000014565	834.43	0.297225	0.106784	2.78341	0.00537901	0.0440298	eif4e1b	protein_coding	eukaryotic translation initiation factor 4E family member 1B [Source:ZFIN;Acc:ZDB-GENE-980526-127]
ENSDARG00000014569	1401.2	0.139404	0.089084	1.56486	0.117616	0.356258	hnrnpr	protein_coding	heterogeneous nuclear ribonucleoprotein R [Source:ZFIN;Acc:ZDB-GENE-040426-2766]
ENSDARG00000014571	7491.48	-0.0203758	0.0928369	-0.21948	0.826277	0.937765	ctnnb1	protein_coding	catenin (cadherin-associated protein), beta 1 [Source:ZFIN;Acc:ZDB-GENE-980526-362]
ENSDARG00000014577	4087.29	-0.061247	0.0816713	-0.749921	0.453302	0.728875	rhpn2	protein_coding	rhophilin, Rho GTPase binding protein 2 [Source:ZFIN;Acc:ZDB-GENE-030131-9927]
ENSDARG00000014582	3119.17	-0.0906601	0.0822838	-1.1018	0.27055	0.563807	exoc3	protein_coding	exocyst complex component 3 [Source:ZFIN;Acc:ZDB-GENE-030131-5947]
ENSDARG00000014587	364.409	-3.52136	0.808522	-4.3553	1.32884e-05	0.000399596	slc38a5b	protein_coding	solute carrier family 38, member 5b [Source:ZFIN;Acc:ZDB-GENE-040718-395]
ENSDARG00000014591	7039.05	0.019793	0.0823345	0.240397	0.810023	0.932955	ilf2	protein_coding	interleukin enhancer binding factor 2 [Source:ZFIN;Acc:ZDB-GENE-040426-2345]
ENSDARG00000014592	623.725	-0.182979	0.126269	-1.44913	0.147302	0.405372	dennd1a	protein_coding	DENN/MADD domain containing 1A [Source:ZFIN;Acc:ZDB-GENE-060404-6]
ENSDARG00000014599	1079.24	0.202817	0.0935722	2.16749	0.0301975	0.151393	slc5a6b	protein_coding	solute carrier family 5 (sodium/multivitamin and iodide cotransporter), member 6 [Source:ZFIN;Acc:ZDB-GENE-050913-86]
ENSDARG00000014623	10.6782	0.759901	0.841516	0.903014	0.366518	0.658706	si:ch211-212d10.1	protein_coding	si:ch211-212d10.1 [Source:ZFIN;Acc:ZDB-GENE-050208-355]
ENSDARG00000014624	15.8282	1.32725	0.735509	1.80453	0.0711489	0.261332	si:dkeyp-94g1.1	protein_coding	si:dkeyp-94g1.1 [Source:ZFIN;Acc:ZDB-GENE-030131-7910]
ENSDARG00000014634	3955.88	0.16264	0.103093	1.5776	0.114657	0.350617	mbtps1	protein_coding	membrane-bound transcription factor peptidase, site 1 [Source:ZFIN;Acc:ZDB-GENE-030131-4909]
ENSDARG00000014646	30.0643	0.358056	0.642571	0.557224	0.577374	0.811785	aoc2	protein_coding	amine oxidase, copper containing 2 [Source:ZFIN;Acc:ZDB-GENE-050320-133]
ENSDARG00000014651	104.669	-0.532842	0.318066	-1.67526	0.0938841	0.311342	svilb	protein_coding	supervillin b [Source:ZFIN;Acc:ZDB-GENE-081104-411]
ENSDARG00000014655	336.851	0.418218	0.440617	0.949164	0.342537	0.637493	itpr1a	protein_coding	inositol 1,4,5-trisphosphate receptor, type 1a [Source:ZFIN;Acc:ZDB-GENE-070604-3]
ENSDARG00000014657	640.322	-1.15689	0.281797	-4.10539	4.03633e-05	0.00100536	zgc:171731	protein_coding	zgc:171731 [Source:ZFIN;Acc:ZDB-GENE-071004-27]
ENSDARG00000014670	61.3622	2.0758	0.482403	4.30305	1.68463e-05	0.000481625	colgalt2	protein_coding	collagen beta(1-O)galactosyltransferase 2 [Source:ZFIN;Acc:ZDB-GENE-070222-1]
ENSDARG00000014673	31.2028	0.156092	0.768827	0.203026	0.839115	0.943289	fzd9b	protein_coding	frizzled class receptor 9b [Source:ZFIN;Acc:ZDB-GENE-000906-4]
ENSDARG00000014674	1780.17	0.373035	0.136133	2.74024	0.00613952	0.0485757	acsl3b	protein_coding	acyl-CoA synthetase long-chain family member 3b [Source:ZFIN;Acc:ZDB-GENE-030131-492]
ENSDARG00000014676	500.211	-0.154586	0.147711	-1.04654	0.29531	0.588704	bckdhb	protein_coding	branched chain keto acid dehydrogenase E1, beta polypeptide [Source:ZFIN;Acc:ZDB-GENE-030124-2]
ENSDARG00000014680	2556.51	-0.031887	0.130157	-0.244988	0.806465	0.931452	znf710a	protein_coding	zinc finger protein 710a [Source:ZFIN;Acc:ZDB-GENE-030131-5559]
ENSDARG00000014685	4975.83	0.86467	0.104321	8.28858	1.14613e-16	3.59129e-14	esco2	protein_coding	establishment of sister chromatid cohesion N-acetyltransferase 2 [Source:ZFIN;Acc:ZDB-GENE-050913-156]
ENSDARG00000014690	2604.43	0.0377668	0.0884096	0.42718	0.669248	0.865043	rps4x	protein_coding	ribosomal protein S4, X-linked [Source:ZFIN;Acc:ZDB-GENE-040927-19]
ENSDARG00000014692	2236.82	0.126895	0.0795917	1.59432	0.110865	0.343332	znf622	protein_coding	zinc finger protein 622 [Source:ZFIN;Acc:ZDB-GENE-050927-1]
ENSDARG00000014704	1209.09	0.481078	0.335595	1.43351	0.151713	0.412153	pgm2l1	protein_coding	phosphoglucomutase 2-like 1 [Source:ZFIN;Acc:ZDB-GENE-041008-205]
ENSDARG00000014717	561.067	-0.302244	0.156149	-1.93562	0.0529146	0.216905	dync1h1	protein_coding	dynein, cytoplasmic 1, heavy chain 1 [Source:ZFIN;Acc:ZDB-GENE-030131-7050]
ENSDARG00000014722	36.3102	1.3721	0.447682	3.0649	0.00217745	0.0230501	her1	protein_coding	hairy-related 1 [Source:ZFIN;Acc:ZDB-GENE-980526-125]
ENSDARG00000014727	670.71	0.250198	0.287308	0.870836	0.383844	0.67493	acox1	protein_coding	acyl-CoA oxidase 1, palmitoyl [Source:ZFIN;Acc:ZDB-GENE-041010-219]
ENSDARG00000014731	1202.66	-0.0773155	0.0933589	-0.828154	0.407584	0.693636	cacybp	protein_coding	calcyclin binding protein [Source:ZFIN;Acc:ZDB-GENE-040426-2579]
ENSDARG00000014761	840.633	0.170726	0.195539	0.873109	0.382604	0.673871	mfsd6l	protein_coding	major facilitator superfamily domain containing 6-like [Source:ZFIN;Acc:ZDB-GENE-040801-105]
ENSDARG00000014763	2453.55	0.156734	0.103119	1.51994	0.128525	0.375183	arf2a	protein_coding	ADP-ribosylation factor 2a [Source:ZFIN;Acc:ZDB-GENE-040122-4]
ENSDARG00000014770	5559.31	-0.0418124	0.0636669	-0.656737	0.51135	0.771135	usp4	protein_coding	ubiquitin specific peptidase 4 (proto-oncogene) [Source:ZFIN;Acc:ZDB-GENE-041008-187]
ENSDARG00000014775	437.658	-0.258524	0.194755	-1.32744	0.184364	0.462395	zgc:113220	protein_coding	zgc:113220 [Source:ZFIN;Acc:ZDB-GENE-050320-64]
ENSDARG00000014790	2206.96	-0.131409	0.196589	-0.668442	0.503851	0.764766	g3bp2	protein_coding	GTPase activating protein (SH3 domain) binding protein 2 [Source:ZFIN;Acc:ZDB-GENE-070112-1972]
ENSDARG00000014793	2425.45	0.0404144	0.0725449	0.557095	0.577462	0.811836	ehd1b	protein_coding	EH-domain containing 1b [Source:ZFIN;Acc:ZDB-GENE-030131-2069]
ENSDARG00000014794	456.017	0.00765268	0.261565	0.0292573	0.976659	0.991625	uqcrc2a	protein_coding	ubiquinol-cytochrome c reductase core protein IIa [Source:ZFIN;Acc:ZDB-GENE-040718-405]
ENSDARG00000014804	118.736	0.248376	0.663832	0.374155	0.708289	0.88371	cacna2d1a	protein_coding	calcium channel, voltage-dependent, alpha 2/delta subunit 1a [Source:ZFIN;Acc:ZDB-GENE-041210-215]
ENSDARG00000014806	182.992	0.00615193	0.25272	0.0243429	0.980579	0.992722	hacd2	protein_coding	3-hydroxyacyl-CoA dehydratase 2 [Source:ZFIN;Acc:ZDB-GENE-030131-6053]
ENSDARG00000014817	4034.18	0.0104633	0.120618	0.0867477	0.930872	0.976562	ranbp1	protein_coding	RAN binding protein 1 [Source:ZFIN;Acc:ZDB-GENE-040426-2548]
ENSDARG00000014825	323.764	0.105707	0.24282	0.435331	0.663322	0.861381	si:dkeyp-69b9.6	protein_coding	si:dkeyp-69b9.6 [Source:ZFIN;Acc:ZDB-GENE-100922-227]
ENSDARG00000014858	37.9047	2.5516	0.907694	2.81108	0.00493753	0.041679	drd2l	protein_coding	dopamine receptor D2 like [Source:ZFIN;Acc:ZDB-GENE-030910-1]
ENSDARG00000014866	2200.17	0.156537	0.107875	1.4511	0.146752	0.404283	hprt1l	protein_coding	hypoxanthine phosphoribosyltransferase 1, like [Source:ZFIN;Acc:ZDB-GENE-040625-17]
ENSDARG00000014867	1833.63	0.143187	0.101837	1.40604	0.159712	0.425547	rpl8	protein_coding	ribosomal protein L8 [Source:ZFIN;Acc:ZDB-GENE-040426-1670]
ENSDARG00000014875	2047.96	0.114366	0.109798	1.04161	0.297595	0.590289	abi2b	protein_coding	abl-interactor 2b [Source:ZFIN;Acc:ZDB-GENE-060519-5]
ENSDARG00000014891	75.5937	0.251924	0.435202	0.578866	0.562679	0.804701	robo2	protein_coding	roundabout, axon guidance receptor, homolog 2 (Drosophila) [Source:ZFIN;Acc:ZDB-GENE-001019-1]
ENSDARG00000014898	1048.08	0.338326	0.118829	2.84718	0.00441091	0.0382857	ncbp2	protein_coding	nuclear cap binding protein subunit 2 [Source:ZFIN;Acc:ZDB-GENE-020419-31]
ENSDARG00000014910	20.6083	-0.364395	0.649441	-0.56109	0.574736	0.81106	panx1b	protein_coding	pannexin 1b [Source:ZFIN;Acc:ZDB-GENE-070705-192]
ENSDARG00000014914	10389.4	-0.09274	0.116071	-0.798992	0.424295	0.706087	lamp2	protein_coding	lysosomal-associated membrane protein 2 [Source:ZFIN;Acc:ZDB-GENE-030729-9]
ENSDARG00000014915	511.899	0.018775	0.127342	0.147438	0.882786	0.959057	ndufab1b	protein_coding	NADH dehydrogenase (ubiquinone) 1, alpha/beta subcomplex, 1b [Source:ZFIN;Acc:ZDB-GENE-030131-4437]
ENSDARG00000014939	85.9603	-0.933864	0.351113	-2.65973	0.00782044	0.0581504	si:dkey-76p7.5	protein_coding	si:dkey-76p7.5 [Source:ZFIN;Acc:ZDB-GENE-091116-41]
ENSDARG00000014941	13.9155	0.720538	0.832589	0.865418	0.38681	0.676968	tprkb	protein_coding	Tp53rk binding protein [Source:ZFIN;Acc:ZDB-GENE-041114-68]
ENSDARG00000014943	13304.7	0.040002	0.0531334	0.75286	0.451534	0.727348	kif23	protein_coding	kinesin family member 23 [Source:ZFIN;Acc:ZDB-GENE-991019-4]
ENSDARG00000014945	1868.84	0.0836232	0.0955399	0.875269	0.381427	0.67318	znf598	protein_coding	zinc finger protein 598 [Source:ZFIN;Acc:ZDB-GENE-060602-3]
ENSDARG00000014954	280.472	-0.887863	0.284696	-3.11863	0.00181694	0.0201825	snx33	protein_coding	sorting nexin 33 [Source:ZFIN;Acc:ZDB-GENE-041111-209]
ENSDARG00000014956	624.379	-0.0569041	0.180006	-0.316124	0.751908	0.907841	diablob	protein_coding	diablo, IAP-binding mitochondrial protein b [Source:ZFIN;Acc:ZDB-GENE-070112-202]
ENSDARG00000014962	1550.66	0.133643	0.130515	1.02396	0.305852	0.599859	ppp3cca	protein_coding	protein phosphatase 3, catalytic subunit, gamma isozyme, a [Source:ZFIN;Acc:ZDB-GENE-030829-36]
ENSDARG00000014963	362.967	0.0610478	0.158533	0.38508	0.700178	0.880259	triap1	protein_coding	TP53 regulated inhibitor of apoptosis 1 [Source:ZFIN;Acc:ZDB-GENE-050417-161]
ENSDARG00000014966	3129.58	-0.310002	0.104391	-2.96964	0.00298153	0.028781	ccdc82	protein_coding	coiled-coil domain containing 82 [Source:ZFIN;Acc:ZDB-GENE-030131-5749]
ENSDARG00000014969	303.83	-0.033788	0.237433	-0.142306	0.886839	0.959478	ankhb	protein_coding	ANKH inorganic pyrophosphate transport regulator b [Source:ZFIN;Acc:ZDB-GENE-030131-2458]
ENSDARG00000014986	5042.02	-0.364757	0.0801566	-4.55055	5.35048e-06	0.000187112	acvr1l	protein_coding	activin A receptor, type I like [Source:ZFIN;Acc:ZDB-GENE-990415-9]
ENSDARG00000014994	5737.28	-0.06934	0.0830509	-0.83491	0.403769	0.689615	tbp	protein_coding	TATA box binding protein [Source:ZFIN;Acc:ZDB-GENE-030616-563]
ENSDARG00000014995	881.169	-0.0192874	0.093598	-0.206066	0.836739	0.941992	jagn1b	protein_coding	jagunal homolog 1b [Source:ZFIN;Acc:ZDB-GENE-040801-103]
ENSDARG00000015002	64.536	-0.205392	0.472535	-0.43466	0.663809	0.861632	cdh4	protein_coding	cadherin 4, type 1, R-cadherin (retinal) [Source:ZFIN;Acc:ZDB-GENE-991207-1]
ENSDARG00000015003	1222.85	-0.216521	0.0930682	-2.32648	0.0199929	0.113161	arhgap4b	protein_coding	Rho GTPase activating protein 4b [Source:ZFIN;Acc:ZDB-GENE-090311-38]
ENSDARG00000015006	2302.07	-0.0490882	0.089786	-0.546725	0.584568	0.815538	dnm1l	protein_coding	dynamin 1-like [Source:ZFIN;Acc:ZDB-GENE-040426-1556]
ENSDARG00000015010	39.3915	-0.0462772	0.782146	-0.0591669	0.952819	0.983452	ccdc114	protein_coding	coiled-coil domain containing 114 [Source:ZFIN;Acc:ZDB-GENE-041114-110]
ENSDARG00000015015	131.983	-1.55683	0.549235	-2.83455	0.00458905	0.0394603	tspan18b	protein_coding	tetraspanin 18b [Source:ZFIN;Acc:ZDB-GENE-040718-137]
ENSDARG00000015050	1512.5	0.551085	0.236283	2.33231	0.0196841	0.11181	calm2b	protein_coding	calmodulin 2b, (phosphorylase kinase, delta) [Source:ZFIN;Acc:ZDB-GENE-020415-2]
ENSDARG00000015053	382.882	-0.497197	0.382067	-1.30134	0.193143	0.472606	grip1	protein_coding	glutamate receptor interacting protein 1 [Source:ZFIN;Acc:ZDB-GENE-041210-125]
ENSDARG00000015057	532.146	0.501257	0.120898	4.1461	3.38181e-05	0.000877199	ube2d4	protein_coding	ubiquitin-conjugating enzyme E2D 4 (putative) [Source:ZFIN;Acc:ZDB-GENE-070424-86]
ENSDARG00000015059	1830.07	0.0343028	0.107411	0.319361	0.749453	0.906553	daam1a	protein_coding	dishevelled associated activator of morphogenesis 1a [Source:ZFIN;Acc:ZDB-GENE-030911-6]
ENSDARG00000015064	47.0583	-0.405922	0.715474	-0.567346	0.570479	0.809794	esrrd	protein_coding	estrogen-related receptor delta [Source:ZFIN;Acc:ZDB-GENE-040616-3]
ENSDARG00000015065	55.0862	-0.683151	0.525551	-1.29988	0.193643	0.473281	c4	protein_coding	complement component 4 [Source:ZFIN;Acc:ZDB-GENE-030131-5697]
ENSDARG00000015070	1715.81	0.168876	0.0944079	1.7888	0.0736477	0.267092	pola2	protein_coding	polymerase (DNA directed), alpha 2 [Source:ZFIN;Acc:ZDB-GENE-030131-778]
ENSDARG00000015072	65.7417	0.394065	0.453405	0.869124	0.384779	0.675572	dmrt2a	protein_coding	doublesex and mab-3 related transcription factor 2a [Source:ZFIN;Acc:ZDB-GENE-990621-7]
ENSDARG00000015088	3423.56	0.0912733	0.072486	1.25918	0.207964	0.49284	dnajb11	protein_coding	DnaJ (Hsp40) homolog, subfamily B, member 11 [Source:ZFIN;Acc:ZDB-GENE-031113-9]
ENSDARG00000015110	82.8565	0.160573	0.347673	0.461851	0.644188	0.851362	slc18a2	protein_coding	solute carrier family 18 (vesicular monoamine transporter), member 2 [Source:ZFIN;Acc:ZDB-GENE-080514-1]
ENSDARG00000015111	10782.4	0.0194727	0.110038	0.176964	0.859537	0.949673	ddx39ab	protein_coding	DEAD (Asp-Glu-Ala-Asp) box polypeptide 39Ab [Source:ZFIN;Acc:ZDB-GENE-040426-2902]
ENSDARG00000015126	1358.51	-0.0767754	0.153114	-0.501425	0.616072	0.835816	gorasp2	protein_coding	golgi reassembly stacking protein 2 [Source:ZFIN;Acc:ZDB-GENE-040426-1659]
ENSDARG00000015128	977.051	0.0723937	0.102391	0.707036	0.479544	0.747267	rpl27	protein_coding	ribosomal protein L27 [Source:ZFIN;Acc:ZDB-GENE-030131-4343]
ENSDARG00000015149	15.8831	-0.626693	1.3693	-0.457675	0.647186	0.85271	wasa	protein_coding	Wiskott-Aldrich syndrome (eczema-thrombocytopenia) a [Source:ZFIN;Acc:ZDB-GENE-081104-419]
[truncated: 13,668 more rows]

## Sheet: Sphere
gene_id	baseMean	log2FoldChange	lfcSE	stat	pvalue	padj	zfin_id_symbol	gene_biotype	description
ENSDARG00000000001	181.353	0.115248	0.255233	0.45154	0.651601	0.809735	slc35a5	protein_coding	solute carrier family 35, member A5 [Source:ZFIN;Acc:ZDB-GENE-030616-55]
ENSDARG00000000018	2524.77	-0.261802	0.166439	-1.57296	0.115728	0.290557	nrf1	protein_coding	nuclear respiratory factor 1 [Source:ZFIN;Acc:ZDB-GENE-001221-1]
ENSDARG00000000019	1063.2	-0.301101	0.204278	-1.47398	0.140488	0.328065	ube2h	protein_coding	ubiquitin-conjugating enzyme E2H (UBC8 homolog, yeast) [Source:ZFIN;Acc:ZDB-GENE-030616-67]
ENSDARG00000000068	717.104	0.0772769	0.148393	0.52076	0.602534	0.776911	slc9a3r1	protein_coding	solute carrier family 9, subfamily A (NHE3, cation proton antiporter 3), member 3 regulator 1 [Source:ZFIN;Acc:ZDB-GENE-031006-7]
ENSDARG00000000069	654.626	-0.090699	0.165889	-0.546746	0.584554	0.765911	dap	protein_coding	death-associated protein [Source:ZFIN;Acc:ZDB-GENE-000511-3]
ENSDARG00000000086	1306.34	0.00335954	0.153702	0.0218574	0.982562	0.992453	itsn1	protein_coding	intersectin 1 (SH3 domain protein) [Source:ZFIN;Acc:ZDB-GENE-030616-226]
ENSDARG00000000103	807.228	-0.160832	0.181812	-0.884602	0.376371	0.59906	myh10	protein_coding	myosin, heavy chain 10, non-muscle [Source:ZFIN;Acc:ZDB-GENE-030616-162]
ENSDARG00000000142	95.8875	0.0971885	0.260229	0.373473	0.708796	0.847785	tmem267	protein_coding	transmembrane protein 267 [Source:ZFIN;Acc:ZDB-GENE-030616-546]
ENSDARG00000000151	342.944	-0.229396	0.229517	-0.999473	0.317565	0.542573	thraa	protein_coding	thyroid hormone receptor alpha a [Source:ZFIN;Acc:ZDB-GENE-990415-263]
ENSDARG00000000161	86.3745	1.24149	0.371496	3.34186	0.000832192	0.0093497	itsn2a	protein_coding	intersectin 2a [Source:ZFIN;Acc:ZDB-GENE-041014-84]
ENSDARG00000000175	15.8302	2.02753	0.638304	3.17643	0.001491	0.0142285	hoxb2a	protein_coding	homeobox B2a [Source:ZFIN;Acc:ZDB-GENE-990415-103]
ENSDARG00000000183	1519.74	0.0355068	0.130845	0.271366	0.78611	0.893486	ptpn4b	protein_coding	protein tyrosine phosphatase, non-receptor type 4b [Source:ZFIN;Acc:ZDB-GENE-030131-6259]
ENSDARG00000000189	314.894	0.669005	0.228353	2.9297	0.00339288	0.0260845	sema6e	protein_coding	sema domain, transmembrane domain (TM), and cytoplasmic domain, (semaphorin) 6E [Source:ZFIN;Acc:ZDB-GENE-040724-119]
ENSDARG00000000212	599.142	-0.443462	0.334075	-1.32743	0.184366	0.390807	krt97	protein_coding	keratin 97 [Source:ZFIN;Acc:ZDB-GENE-040718-78]
ENSDARG00000000229	195.767	0.164386	0.274174	0.59957	0.548793	0.740629	usp49	protein_coding	ubiquitin specific peptidase 49 [Source:ZFIN;Acc:ZDB-GENE-050208-484]
ENSDARG00000000241	16.1704	-1.00997	0.974397	-1.03651	0.299966	0.523653	slc40a1	protein_coding	solute carrier family 40 (iron-regulated transporter), member 1 [Source:ZFIN;Acc:ZDB-GENE-000511-8]
ENSDARG00000000324	381.134	-0.290238	0.194477	-1.4924	0.135594	0.319782	dcaf8	protein_coding	DDB1 and CUL4 associated factor 8 [Source:ZFIN;Acc:ZDB-GENE-070912-578]
ENSDARG00000000370	74.2614	0.452348	0.453599	0.997243	0.318647	0.543923	triob	protein_coding	trio Rho guanine nucleotide exchange factor b [Source:ZFIN;Acc:ZDB-GENE-030616-399]
ENSDARG00000000394	3091.86	-0.394627	0.173206	-2.27837	0.0227045	0.0991103	matr3l1.1	protein_coding	matrin 3-like 1.1 [Source:ZFIN;Acc:ZDB-GENE-030616-40]
ENSDARG00000000423	314.418	1.23278	0.251379	4.90404	9.38835e-07	3.75722e-05	si:ch73-314g15.3	protein_coding	si:ch73-314g15.3 [Source:ZFIN;Acc:ZDB-GENE-030616-19]
ENSDARG00000000442	2314.45	-0.845349	0.144147	-5.8645	4.50498e-09	3.70757e-07	slc39a13	protein_coding	solute carrier family 39 (zinc transporter), member 13 [Source:ZFIN;Acc:ZDB-GENE-030616-17]
ENSDARG00000000472	86.2536	0.653403	0.482614	1.35388	0.175774	0.379493	cntn2	protein_coding	contactin 2 [Source:ZFIN;Acc:ZDB-GENE-990630-12]
ENSDARG00000000476	513.143	-0.378943	0.147235	-2.57373	0.0100609	0.0562511	pms1	protein_coding	PMS1 homolog 1, mismatch repair system component [Source:ZFIN;Acc:ZDB-GENE-030616-528]
ENSDARG00000000489	870.787	0.017499	0.139151	0.125755	0.899926	0.95425	upf3b	protein_coding	UPF3 regulator of nonsense transcripts homolog B (yeast) [Source:ZFIN;Acc:ZDB-GENE-040426-1630]
ENSDARG00000000529	1481.05	0.186252	0.150414	1.23826	0.215621	0.430325	ofd1	protein_coding	oral-facial-digital syndrome 1 [Source:ZFIN;Acc:ZDB-GENE-030131-5427]
ENSDARG00000000540	2124.74	-0.443094	0.151582	-2.92313	0.00346536	0.026514	asnsd1	protein_coding	asparagine synthetase domain containing 1 [Source:ZFIN;Acc:ZDB-GENE-030616-362]
ENSDARG00000000542	1813.86	0.172883	0.146777	1.17786	0.238852	0.456359	gtf2e1	protein_coding	general transcription factor IIE, polypeptide 1, alpha [Source:ZFIN;Acc:ZDB-GENE-041210-221]
ENSDARG00000000551	89.3239	1.20186	0.503582	2.38663	0.0170038	0.0808564	slc1a4	protein_coding	solute carrier family 1 (glutamate/neutral amino acid transporter), member 4 [Source:ZFIN;Acc:ZDB-GENE-030616-566]
ENSDARG00000000563	383.905	-0.15964	0.316472	-0.504437	0.613955	0.784039	ttn.1	protein_coding	titin, tandem duplicate 1 [Source:ZFIN;Acc:ZDB-GENE-030616-413]
ENSDARG00000000567	1163.3	0.11446	0.180837	0.632944	0.52677	0.725314	znf281a	protein_coding	zinc finger protein 281a [Source:ZFIN;Acc:ZDB-GENE-131126-34]
ENSDARG00000000568	1881.31	-0.338356	0.138584	-2.44152	0.0146255	0.072618	ell	protein_coding	elongation factor RNA polymerase II [Source:ZFIN;Acc:ZDB-GENE-030131-3946]
ENSDARG00000000588	902.628	0.367707	0.205809	1.78664	0.0739957	0.217559	grasp	protein_coding	GRP1 (general receptor for phosphoinositides 1)-associated scaffold protein [Source:ZFIN;Acc:ZDB-GENE-060312-30]
ENSDARG00000000631	1277.92	0.245041	0.158452	1.54646	0.121993	0.300105	ptpn4a	protein_coding	protein tyrosine phosphatase, non-receptor type 4a [Source:ZFIN;Acc:ZDB-GENE-030616-449]
ENSDARG00000000651	11.9573	0.676178	0.708326	0.954613	0.339773	0.563923	osgepl1	protein_coding	O-sialoglycoprotein endopeptidase-like 1 [Source:ZFIN;Acc:ZDB-GENE-030616-532]
ENSDARG00000000666	12.2838	-0.45351	0.849019	-0.534158	0.593232	0.770896	creg2	protein_coding	cellular repressor of E1A-stimulated genes 2 [Source:ZFIN;Acc:ZDB-GENE-041114-173]
ENSDARG00000000690	61.4434	-1.1141	0.357176	-3.1192	0.00181342	0.0165846	sypl2b	protein_coding	synaptophysin-like 2b [Source:ZFIN;Acc:ZDB-GENE-050417-309]
ENSDARG00000000729	3434.68	-0.18326	0.165305	-1.10862	0.267596	0.487728	daxx	protein_coding	death-domain associated protein [Source:ZFIN;Acc:ZDB-GENE-010110-3]
ENSDARG00000000730	734.352	-0.469394	0.143068	-3.28091	0.00103474	0.010906	slc6a13	protein_coding	solute carrier family 6 (neurotransmitter transporter), member 13 [Source:ZFIN;Acc:ZDB-GENE-030616-629]
ENSDARG00000000747	401.908	0.056843	0.229686	0.247482	0.804535	0.903942	lcmt2	protein_coding	leucine carboxyl methyltransferase 2 [Source:ZFIN;Acc:ZDB-GENE-110714-2]
ENSDARG00000000760	155.189	0.746823	0.240653	3.10332	0.00191363	0.0172375	znf511	protein_coding	zinc finger protein 511 [Source:ZFIN;Acc:ZDB-GENE-030616-621]
ENSDARG00000000779	604.128	-0.0398467	0.160053	-0.248959	0.803393	0.903166	scfd1	protein_coding	sec1 family domain containing 1 [Source:ZFIN;Acc:ZDB-GENE-030116-3]
ENSDARG00000000830	298.775	0.00376	0.179643	0.0209304	0.983301	0.992688	telo2	protein_coding	TEL2, telomere maintenance 2, homolog (S. cerevisiae) [Source:ZFIN;Acc:ZDB-GENE-061103-523]
ENSDARG00000000837	544.334	0.0649392	0.282032	0.230254	0.817894	0.911257	snx9a	protein_coding	sorting nexin 9a [Source:ZFIN;Acc:ZDB-GENE-030616-66]
ENSDARG00000000853	2894.72	-0.472289	0.183935	-2.5677	0.0102377	0.0568413	dstyk	protein_coding	dual serine/threonine and tyrosine protein kinase [Source:ZFIN;Acc:ZDB-GENE-040826-2]
ENSDARG00000000857	2791.67	-0.207612	0.112213	-1.85015	0.0642917	0.19884	mapk14a	protein_coding	mitogen-activated protein kinase 14a [Source:ZFIN;Acc:ZDB-GENE-010202-2]
ENSDARG00000000861	3310.79	-0.289954	0.115541	-2.50953	0.0120892	0.0638574	scrib	protein_coding	scribbled planar cell polarity protein [Source:ZFIN;Acc:ZDB-GENE-030616-572]
ENSDARG00000000887	6620.85	-0.142167	0.124684	-1.14022	0.254195	0.473572	zgc:56699	protein_coding	zgc:56699 [Source:ZFIN;Acc:ZDB-GENE-040426-2099]
ENSDARG00000000906	83.9463	0.30118	0.287676	1.04694	0.295126	0.518935	skap2	protein_coding	src kinase associated phosphoprotein 2 [Source:ZFIN;Acc:ZDB-GENE-030616-438]
ENSDARG00000000935	989.137	-0.0656932	0.164687	-0.398896	0.689969	0.835977	unk	protein_coding	unkempt family zinc finger [Source:ZFIN;Acc:ZDB-GENE-040426-707]
ENSDARG00000000943	99.0086	-0.653973	0.314604	-2.07872	0.0376433	0.140441	dzip1	protein_coding	DAZ interacting zinc finger protein 1 [Source:ZFIN;Acc:ZDB-GENE-040526-1]
ENSDARG00000000966	1777.09	-0.38002	0.1416	-2.68376	0.00727999	0.0449698	ncor2	protein_coding	nuclear receptor corepressor 2 [Source:ZFIN;Acc:ZDB-GENE-030616-81]
ENSDARG00000001014	769.504	-0.845911	0.181108	-4.67075	3.00102e-06	0.000101945	myh9b	protein_coding	myosin, heavy chain 9b, non-muscle [Source:ZFIN;Acc:ZDB-GENE-030131-998]
ENSDARG00000001015	149.38	-0.785273	0.381461	-2.0586	0.039533	0.145262	znf384l	protein_coding	zinc finger protein 384 like [Source:ZFIN;Acc:ZDB-GENE-030616-498]
ENSDARG00000001057	732.514	0.143316	0.175976	0.814408	0.415411	0.633862	bysl	protein_coding	bystin-like [Source:ZFIN;Acc:ZDB-GENE-040426-1287]
ENSDARG00000001129	1631.43	-0.189913	0.13763	-1.37988	0.167623	0.366858	dicer1	protein_coding	dicer 1, ribonuclease type III [Source:ZFIN;Acc:ZDB-GENE-030131-3445]
ENSDARG00000001154	22.2264	1.81509	0.642166	2.82651	0.00470578	0.032957	rimbp2	protein_coding	RIMS binding protein 2 [Source:ZFIN;Acc:ZDB-GENE-040724-96]
ENSDARG00000001162	2657.03	-0.347742	0.187182	-1.85778	0.0632005	0.196646	matr3l1.1	protein_coding	matrin 3-like 1.1 [Source:ZFIN;Acc:ZDB-GENE-030616-40]
ENSDARG00000001169	93.0623	0.23763	0.377883	0.628846	0.52945	0.72681	hsd17b8	protein_coding	hydroxysteroid (17-beta) dehydrogenase 8 [Source:ZFIN;Acc:ZDB-GENE-010110-1]
ENSDARG00000001210	434.388	0.39116	0.18143	2.15598	0.0310852	0.123383	arl14ep	protein_coding	ADP-ribosylation factor-like 14 effector protein [Source:ZFIN;Acc:ZDB-GENE-060825-216]
ENSDARG00000001220	1584	-0.0257512	0.130823	-0.196841	0.843952	0.923816	mycbp2	protein_coding	MYC binding protein 2 [Source:ZFIN;Acc:ZDB-GENE-030616-132]
ENSDARG00000001241	4435.44	-0.228208	0.113482	-2.01097	0.0443284	0.156152	puf60b	protein_coding	poly-U binding splicing factor b [Source:ZFIN;Acc:ZDB-GENE-040625-116]
ENSDARG00000001244	462.99	-0.128493	0.207224	-0.620069	0.535212	0.730763	srrm1	protein_coding	serine/arginine repetitive matrix 1 [Source:ZFIN;Acc:ZDB-GENE-040426-2789]
ENSDARG00000001249	327.871	0.529111	0.203039	2.60596	0.00916173	0.0527187	pcgf1	protein_coding	polycomb group ring finger 1 [Source:ZFIN;Acc:ZDB-GENE-030616-605]
ENSDARG00000001259	14.322	0.0683214	0.770025	0.0887262	0.9293	0.968358	gas2a	protein_coding	growth arrest-specific 2a [Source:ZFIN;Acc:ZDB-GENE-091013-1]
ENSDARG00000001313	1975.23	0.0986092	0.175924	0.560523	0.575123	0.759223	g2e3	protein_coding	G2/M-phase specific E3 ubiquitin protein ligase [Source:ZFIN;Acc:ZDB-GENE-030616-400]
ENSDARG00000001414	158.402	1.62714	0.285012	5.70903	1.13621e-08	7.88828e-07	mctp2a	protein_coding	multiple C2 domains, transmembrane 2a [Source:ZFIN;Acc:ZDB-GENE-040724-63]
ENSDARG00000001431	23.3307	-0.121419	0.539696	-0.224976	0.821998	0.913966	actn3b	protein_coding	actinin alpha 3b [Source:ZFIN;Acc:ZDB-GENE-030131-2040]
ENSDARG00000001442	200.92	-0.479263	0.222512	-2.15388	0.0312496	0.123851	inppl1b	protein_coding	inositol polyphosphate phosphatase-like 1b [Source:ZFIN;Acc:ZDB-GENE-030616-75]
ENSDARG00000001447	765.121	0.523962	0.194342	2.69608	0.00701609	0.0438485	mier1b	protein_coding	mesoderm induction early response 1b, transcriptional regulator [Source:ZFIN;Acc:ZDB-GENE-070705-170]
ENSDARG00000001452	311.341	0.773465	0.224916	3.4389	0.000584089	0.00714559	adam8a	protein_coding	ADAM metallopeptidase domain 8a [Source:ZFIN;Acc:ZDB-GENE-030616-622]
ENSDARG00000001470	196.403	-0.390665	0.352281	-1.10896	0.267448	0.487681	mhc1zea	protein_coding	major histocompatibility complex class I ZEA [Source:ZFIN;Acc:ZDB-GENE-070705-176]
ENSDARG00000001498	12.9863	-0.977187	0.681249	-1.4344	0.151457	0.343977	skap1	protein_coding	src kinase associated phosphoprotein 1 [Source:ZFIN;Acc:ZDB-GENE-090721-1]
ENSDARG00000001549	1373.21	0.0138476	0.157368	0.0879947	0.929881	0.968517	sp3a	protein_coding	sp3a transcription factor [Source:ZFIN;Acc:ZDB-GENE-070410-111]
ENSDARG00000001557	819.813	0.150863	0.191072	0.789563	0.429783	0.648032	tomm34	protein_coding	translocase of outer mitochondrial membrane 34 [Source:ZFIN;Acc:ZDB-GENE-030131-2081]
ENSDARG00000001558	4665.43	0.189314	0.15851	1.19434	0.232345	0.449055	kifc1	protein_coding	kinesin family member C1 [Source:ZFIN;Acc:ZDB-GENE-000208-21]
ENSDARG00000001559	17.2852	0.0872784	0.583562	0.149562	0.881111	0.944765	csmd2	protein_coding	CUB and Sushi multiple domains 2 [Source:ZFIN;Acc:ZDB-GENE-030616-39]
ENSDARG00000001578	592.703	-0.574369	0.187152	-3.069	0.00214776	0.01871	echs1	protein_coding	enoyl CoA hydratase, short chain, 1, mitochondrial [Source:ZFIN;Acc:ZDB-GENE-030616-617]
ENSDARG00000001621	859.546	-0.570283	0.138673	-4.11243	3.91518e-05	0.000844601	nfyal	protein_coding	nuclear transcription factor Y, alpha, like [Source:ZFIN;Acc:ZDB-GENE-040718-491]
ENSDARG00000001634	30.4877	3.74075	0.579718	6.45269	1.0988e-10	1.43816e-08	kirrela	protein_coding	kin of IRRE like a [Source:ZFIN;Acc:ZDB-GENE-040426-2126]
ENSDARG00000001676	229.488	0.559737	0.344285	1.6258	0.103993	0.270669	gpm6bb	protein_coding	glycoprotein M6Bb [Source:ZFIN;Acc:ZDB-GENE-030710-10]
ENSDARG00000001710	578.107	-1.3136	0.231652	-5.67057	1.42325e-08	9.50895e-07	flot1a	protein_coding	flotillin 1a [Source:ZFIN;Acc:ZDB-GENE-020430-1]
ENSDARG00000001721	16.619	0.224013	0.698623	0.320649	0.748476	0.871876	oc90	protein_coding	otoconin 90 [Source:ZFIN;Acc:ZDB-GENE-070912-300]
ENSDARG00000001729	1374.27	0.199318	0.156563	1.27309	0.202988	0.414172	strn3	protein_coding	striatin, calmodulin binding protein 3 [Source:ZFIN;Acc:ZDB-GENE-030616-405]
ENSDARG00000001733	448.748	0.0506309	0.366164	0.138274	0.890024	0.950502	gulp1a	protein_coding	GULP, engulfment adaptor PTB domain containing 1a [Source:ZFIN;Acc:ZDB-GENE-030616-21]
ENSDARG00000001734	888.442	0.136071	0.154776	0.879149	0.37932	0.60143	fkbp8	protein_coding	FK506 binding protein 8 [Source:ZFIN;Acc:ZDB-GENE-040426-1849]
ENSDARG00000001754	1636.57	-0.248253	0.214995	-1.15469	0.248216	0.467119	noc2l	protein_coding	NOC2-like nucleolar associated transcriptional repressor [Source:ZFIN;Acc:ZDB-GENE-000607-75]
ENSDARG00000001767	414.645	0.366075	0.368822	0.992552	0.320928	0.546156	slc29a2	protein_coding	solute carrier family 29 (equilibrative nucleoside transporter), member 2 [Source:ZFIN;Acc:ZDB-GENE-050220-15]
ENSDARG00000001769	1660.67	-0.0210604	0.146954	-0.143313	0.886043	0.947854	ptpra	protein_coding	protein tyrosine phosphatase, receptor type, A [Source:ZFIN;Acc:ZDB-GENE-020107-1]
ENSDARG00000001776	88.485	-0.536898	0.338333	-1.58689	0.112537	0.285237	stim2b	protein_coding	stromal interaction molecule 2b [Source:ZFIN;Acc:ZDB-GENE-120404-3]
ENSDARG00000001777	2337.15	-0.317329	0.133814	-2.37142	0.0177198	0.083196	nup155	protein_coding	nucleoporin 155 [Source:ZFIN;Acc:ZDB-GENE-040426-711]
ENSDARG00000001781	25.2754	0.631443	0.943477	0.669272	0.503322	0.706802	tspan11	protein_coding	tetraspanin 11 [Source:ZFIN;Acc:ZDB-GENE-041210-93]
ENSDARG00000001788	775.525	0.66298	0.234782	2.82381	0.00474561	0.0331632	atp5o	protein_coding	ATP synthase, H+ transporting, mitochondrial F1 complex, O subunit [Source:ZFIN;Acc:ZDB-GENE-050522-147]
ENSDARG00000001803	12.2759	-0.753078	0.714694	-1.05371	0.292017	0.515925	kcnh6a	protein_coding	potassium voltage-gated channel, subfamily H (eag-related), member 6a [Source:ZFIN;Acc:ZDB-GENE-040702-5]
ENSDARG00000001804	72.723	0.949379	0.322151	2.947	0.00320873	0.0250425	zgc:112148	protein_coding	zgc:112148 [Source:ZFIN;Acc:ZDB-GENE-050417-235]
ENSDARG00000001807	40.4763	-0.190796	0.417501	-0.456996	0.647674	0.807221	tnfrsf21	protein_coding	tumor necrosis factor receptor superfamily, member 21 [Source:ZFIN;Acc:ZDB-GENE-030131-5971]
ENSDARG00000001817	90.4853	0.659153	0.439465	1.4999	0.13364	0.317205		protein_coding
ENSDARG00000001818	17.1721	1.89614	0.714403	2.65415	0.00795078	0.0478365	c3b.2	protein_coding	complement component c3b, tandem duplicate 2 [Source:ZFIN;Acc:ZDB-GENE-030131-3063]
ENSDARG00000001825	15.435	-0.136462	0.785418	-0.173744	0.862066	0.933759	cfap43	protein_coding	cilia and flagella associated protein 43 [Source:ZFIN;Acc:ZDB-GENE-080815-3]
ENSDARG00000001829	2202.1	0.0238935	0.140514	0.170044	0.864975	0.935323	zgc:112982	protein_coding	zgc:112982 [Source:ZFIN;Acc:ZDB-GENE-050306-55]
ENSDARG00000001835	16.4512	-0.286683	0.74149	-0.386631	0.699029	0.841597	nalcn	protein_coding	sodium leak channel, non-selective [Source:ZFIN;Acc:ZDB-GENE-050410-12]
ENSDARG00000001857	1765.29	-0.235511	0.156585	-1.50404	0.13257	0.31567	aff4	protein_coding	AF4/FMR2 family, member 4 [Source:ZFIN;Acc:ZDB-GENE-100910-5]
ENSDARG00000001859	12.1202	-0.643236	0.709863	-0.906141	0.364861	0.587131	dbx1b	protein_coding	developing brain homeobox 1b [Source:ZFIN;Acc:ZDB-GENE-000128-11]
ENSDARG00000001870	125.496	-0.174551	0.306478	-0.569538	0.568991	0.755626	atp1a1a.4	protein_coding	ATPase, Na+/K+ transporting, alpha 1a polypeptide, tandem duplicate 4 [Source:ZFIN;Acc:ZDB-GENE-001212-4]
ENSDARG00000001873	1428.28	-0.221398	0.162847	-1.35954	0.173974	0.376579	phgdh	protein_coding	phosphoglycerate dehydrogenase [Source:ZFIN;Acc:ZDB-GENE-030131-647]
ENSDARG00000001879	1124.63	-0.161026	0.328096	-0.490789	0.623575	0.790133	nav2b	protein_coding	neuron navigator 2b [Source:ZFIN;Acc:ZDB-GENE-061207-13]
ENSDARG00000001880	222.342	0.6394	0.253797	2.51933	0.0117579	0.0626876	stx3a	protein_coding	syntaxin 3A [Source:ZFIN;Acc:ZDB-GENE-040426-1489]
ENSDARG00000001888	721.947	0.0618221	0.179775	0.343887	0.730931	0.860969	ppm1ba	protein_coding	protein phosphatase, Mg2+/Mn2+ dependent, 1Ba [Source:ZFIN;Acc:ZDB-GENE-991102-16]
ENSDARG00000001889	29.5711	1.1315	0.555351	2.03745	0.0416053	0.149865	tuba1a	protein_coding	tubulin, alpha 1a [Source:ZFIN;Acc:ZDB-GENE-090507-4]
ENSDARG00000001890	3772.09	-0.22057	0.108992	-2.02372	0.0429987	0.152971	stt3b	protein_coding	STT3B, subunit of the oligosaccharyltransferase complex (catalytic) [Source:ZFIN;Acc:ZDB-GENE-030131-2638]
ENSDARG00000001897	1083.25	-0.10553	0.124605	-0.846918	0.397041	0.616966	man2b1	protein_coding	mannosidase, alpha, class 2B, member 1 [Source:ZFIN;Acc:ZDB-GENE-050327-52]
ENSDARG00000001898	90.653	1.00514	0.378592	2.65496	0.00793185	0.0477947	manea	protein_coding	mannosidase, endo-alpha [Source:ZFIN;Acc:ZDB-GENE-040912-87]
ENSDARG00000001910	36.9362	0.287732	0.456036	0.630941	0.528079	0.726124	rorab	protein_coding	RAR-related orphan receptor A, paralog b [Source:ZFIN;Acc:ZDB-GENE-040426-855]
ENSDARG00000001912	71.2344	-0.521747	0.409224	-1.27496	0.202322	0.413665	drd4-rs	protein_coding	dopamine receptor D4 related sequence [Source:ZFIN;Acc:ZDB-GENE-051113-172]
ENSDARG00000001929	310.004	-0.112563	0.315244	-0.357067	0.721042	0.855139	pink1	protein_coding	PTEN induced putative kinase 1 [Source:ZFIN;Acc:ZDB-GENE-041212-53]
ENSDARG00000001930	650.351	0.0102834	0.17464	0.0588838	0.953045	0.979167	klhl15	protein_coding	kelch-like family member 15 [Source:ZFIN;Acc:ZDB-GENE-040801-99]
ENSDARG00000001939	1270.19	-0.789607	0.120679	-6.54302	6.02894e-11	8.37131e-09	b3gat3	protein_coding	beta-1,3-glucuronyltransferase 3 (glucuronosyltransferase I) [Source:ZFIN;Acc:ZDB-GENE-020419-3]
ENSDARG00000001940	5878.58	-0.486058	0.112826	-4.30801	1.64729e-05	0.000427013	dnajc1	protein_coding	DnaJ (Hsp40) homolog, subfamily C, member 1 [Source:ZFIN;Acc:ZDB-GENE-061103-529]
ENSDARG00000001953	38.6901	0.224162	0.55349	0.404997	0.68548	0.833454	pfkfb3	protein_coding	6-phosphofructo-2-kinase/fructose-2,6-biphosphatase 3 [Source:ZFIN;Acc:ZDB-GENE-040426-2724]
ENSDARG00000001968	605.577	-0.124477	0.168984	-0.736622	0.461352	0.672528	dock5	protein_coding	dedicator of cytokinesis 5 [Source:ZFIN;Acc:ZDB-GENE-080108-4]
ENSDARG00000001969	1695.94	-0.0948207	0.149864	-0.63271	0.526923	0.725462	txlng	protein_coding	taxilin gamma [Source:ZFIN;Acc:ZDB-GENE-060616-122]
ENSDARG00000001976	26.7524	2.15048	0.898631	2.39306	0.0167083	0.0799516	fkbp16	protein_coding	FK506 binding protein 16 [Source:ZFIN;Acc:ZDB-GENE-050208-116]
ENSDARG00000001993	50.5481	-1.37993	0.393832	-3.50384	0.000458593	0.0059294	myhb	protein_coding	myosin, heavy chain b [Source:ZFIN;Acc:ZDB-GENE-081124-1]
ENSDARG00000001999	118.85	0.646401	0.275842	2.34337	0.0191103	0.0879149	adamts18	protein_coding	ADAM metallopeptidase with thrombospondin type 1 motif, 18 [Source:ZFIN;Acc:ZDB-GENE-070815-1]
ENSDARG00000002002	173.891	0.658831	0.516989	1.27436	0.202535	0.413731	lmcd1	protein_coding	LIM and cysteine-rich domains 1 [Source:ZFIN;Acc:ZDB-GENE-040426-1067]
ENSDARG00000002006	251.63	-0.522413	0.274429	-1.90364	0.0569576	0.183162	rxrbb	protein_coding	retinoid x receptor, beta b [Source:ZFIN;Acc:ZDB-GENE-990415-242]
ENSDARG00000002013	771.809	0.0209598	0.158135	0.132543	0.894555	0.952112	grb10a	protein_coding	growth factor receptor-bound protein 10a [Source:ZFIN;Acc:ZDB-GENE-040822-32]
ENSDARG00000002016	1881.19	0.128144	0.148182	0.864772	0.387164	0.608308	ppil2	protein_coding	peptidylprolyl isomerase (cyclophilin)-like 2 [Source:ZFIN;Acc:ZDB-GENE-040426-1096]
ENSDARG00000002020	912.189	0.137516	0.170409	0.806976	0.41968	0.637833	rictorb	protein_coding	RPTOR independent companion of MTOR, complex 2b [Source:ZFIN;Acc:ZDB-GENE-070810-5]
ENSDARG00000002021	762.045	-0.144878	0.168843	-0.858065	0.390857	0.612183	pygb	protein_coding	phosphorylase, glycogen; brain [Source:ZFIN;Acc:ZDB-GENE-040928-2]
ENSDARG00000002031	1107.9	-0.216335	0.15291	-1.41479	0.157129	0.351998	tox4a	protein_coding	TOX high mobility group box family member 4 a [Source:ZFIN;Acc:ZDB-GENE-070912-576]
ENSDARG00000002037	118.414	-0.593182	0.351969	-1.68532	0.0919263	0.250466	pfkfb2b	protein_coding	6-phosphofructo-2-kinase/fructose-2,6-biphosphatase 2b [Source:ZFIN;Acc:ZDB-GENE-120222-1]
ENSDARG00000002060	274.514	0.209154	0.224817	0.930331	0.352199	0.575013	brf2	protein_coding	BRF2, RNA polymerase III transcription initiation factor [Source:ZFIN;Acc:ZDB-GENE-040801-43]
ENSDARG00000002071	25.8248	0.224754	0.562956	0.399239	0.689717	0.835977	adss	protein_coding	adenylosuccinate synthase [Source:ZFIN;Acc:ZDB-GENE-050417-337]
ENSDARG00000002077	300.975	0.281969	0.276097	1.02127	0.307128	0.531105	mnat1	protein_coding	MNAT CDK-activating kinase assembly factor 1 [Source:ZFIN;Acc:ZDB-GENE-041010-203]
ENSDARG00000002082	2539.87	0.000430122	0.132998	0.00323405	0.99742	0.999106	csnk2a1	protein_coding	casein kinase 2, alpha 1 polypeptide [Source:ZFIN;Acc:ZDB-GENE-990415-27]
ENSDARG00000002084	16.7912	0.888338	0.898201	0.989018	0.322654	0.548042	lamb2	protein_coding	laminin, beta 2 (laminin S) [Source:ZFIN;Acc:ZDB-GENE-081030-4]
ENSDARG00000002127	2530.48	0.0311799	0.132228	0.235804	0.813585	0.908675	stam	protein_coding	signal transducing adaptor molecule (SH3 domain and ITAM motif) 1 [Source:ZFIN;Acc:ZDB-GENE-031118-123]
ENSDARG00000002128	1644.54	-0.652747	0.152356	-4.28435	1.83277e-05	0.000464535	cwf19l1	protein_coding	CWF19-like 1, cell cycle control [Source:ZFIN;Acc:ZDB-GENE-031204-5]
ENSDARG00000002131	46.6973	0.010076	0.394553	0.0255379	0.979626	0.992051	celf2	protein_coding	cugbp, Elav-like family member 2 [Source:ZFIN;Acc:ZDB-GENE-030826-35]
ENSDARG00000002165	28.4662	-2.84622	0.686378	-4.14672	3.37272e-05	0.00075428	psme1	protein_coding	proteasome activator subunit 1 [Source:ZFIN;Acc:ZDB-GENE-991110-17]
ENSDARG00000002167	216.039	0.0121549	0.201322	0.0603757	0.951856	0.978765	cacnb1	protein_coding	calcium channel, voltage-dependent, beta 1 subunit [Source:ZFIN;Acc:ZDB-GENE-040718-399]
ENSDARG00000002168	1305.48	-0.277275	0.138781	-1.99793	0.0457243	0.159405	tra2b	protein_coding	transformer 2 beta homolog (Drosophila) [Source:ZFIN;Acc:ZDB-GENE-040426-1094]
ENSDARG00000002172	1051.14	-0.124117	0.268555	-0.462166	0.643962	0.804915	aplnra	protein_coding	apelin receptor a [Source:ZFIN;Acc:ZDB-GENE-060929-512]
ENSDARG00000002174	273.139	0.470187	0.308285	1.52517	0.127216	0.308581	itfg2	protein_coding	integrin alpha FG-GAP repeat containing 2 [Source:ZFIN;Acc:ZDB-GENE-041008-161]
ENSDARG00000002184	2055.85	0.132213	0.146935	0.899806	0.368224	0.590637	igbp1	protein_coding	immunoglobulin (CD79A) binding protein 1 [Source:ZFIN;Acc:ZDB-GENE-040426-2928]
ENSDARG00000002190	1919.04	-0.225371	0.147744	-1.52541	0.127156	0.308581	chmp2bb	protein_coding	charged multivesicular body protein 2Bb [Source:ZFIN;Acc:ZDB-GENE-040426-2539]
ENSDARG00000002197	1473.85	0.141609	0.159084	0.890152	0.373384	0.595743	pygl	protein_coding	phosphorylase, glycogen, liver [Source:ZFIN;Acc:ZDB-GENE-041205-1]
ENSDARG00000002210	136.946	0.727967	0.326521	2.22946	0.0257833	0.108344	stk25a	protein_coding	serine/threonine kinase 25a [Source:ZFIN;Acc:ZDB-GENE-041010-92]
ENSDARG00000002213	226.681	0.670761	0.367644	1.82449	0.0680788	0.206317	invs	protein_coding	inversin [Source:ZFIN;Acc:ZDB-GENE-020507-2]
ENSDARG00000002215	1328.98	0.0127218	0.183505	0.0693265	0.94473	0.975348	rtca	protein_coding	RNA 3'-terminal phosphate cyclase [Source:ZFIN;Acc:ZDB-GENE-030131-9687]
ENSDARG00000002217	63.7779	0.92407	0.499226	1.85101	0.0641688	0.198652	scocb	protein_coding	short coiled-coil protein b [Source:ZFIN;Acc:ZDB-GENE-041010-41]
ENSDARG00000002220	895.034	0.541332	0.12969	4.17403	2.99253e-05	0.00068755	zgc:103692	protein_coding	zgc:103692 [Source:ZFIN;Acc:ZDB-GENE-041010-15]
ENSDARG00000002231	117.187	0.0674465	0.26295	0.256499	0.797565	0.899531	plpp2a	protein_coding	phospholipid phosphatase 2a [Source:ZFIN;Acc:ZDB-GENE-140703-2]
ENSDARG00000002235	47.0708	0.347092	0.444991	0.779998	0.435392	0.652593	mmp14a	protein_coding	matrix metallopeptidase 14a (membrane-inserted) [Source:ZFIN;Acc:ZDB-GENE-030901-1]
ENSDARG00000002240	146.542	0.494345	0.237308	2.08314	0.0372383	0.139452	psmb6	protein_coding	proteasome subunit beta 6 [Source:ZFIN;Acc:ZDB-GENE-990415-216]
ENSDARG00000002249	33.7257	0.0906528	0.781351	0.116021	0.907636	0.957371	tbxas1	protein_coding	thromboxane A synthase 1 (platelet) [Source:ZFIN;Acc:ZDB-GENE-030131-8805]
ENSDARG00000002255	74.9636	-0.770377	0.561334	-1.3724	0.169938	0.370595	epb41l3a	protein_coding	erythrocyte membrane protein band 4.1-like 3a [Source:ZFIN;Acc:ZDB-GENE-040822-8]
ENSDARG00000002264	71.4995	0.166648	0.417015	0.399622	0.689435	0.835781	mrpl41	protein_coding	mitochondrial ribosomal protein L41 [Source:ZFIN;Acc:ZDB-GENE-050522-200]
ENSDARG00000002267	3135.77	-0.357336	0.132536	-2.69614	0.00701473	0.0438485	dcaf13	protein_coding	ddb1 and cul4 associated factor 13 [Source:ZFIN;Acc:ZDB-GENE-040426-703]
ENSDARG00000002271	9721.53	0.369044	0.139968	2.63664	0.00837327	0.0496488	zfand5b	protein_coding	zinc finger, AN1-type domain 5b [Source:ZFIN;Acc:ZDB-GENE-040426-875]
ENSDARG00000002285	1635.95	-0.18383	0.134685	-1.3649	0.172286	0.373937	mcoln1a	protein_coding	mucolipin 1a [Source:ZFIN;Acc:ZDB-GENE-040426-2704]
ENSDARG00000002293	73.6374	-0.285777	0.431821	-0.661796	0.508102	0.710595	si:ch211-197g15.9	protein_coding	si:ch211-197g15.9 [Source:ZFIN;Acc:ZDB-GENE-050208-616]
ENSDARG00000002298	344.102	0.225471	0.327075	0.689354	0.490601	0.696719	ankrd22	protein_coding	ankyrin repeat domain 22 [Source:ZFIN;Acc:ZDB-GENE-040426-1120]
ENSDARG00000002304	579.064	0.778492	0.244375	3.18565	0.0014443	0.0139267	gins2	protein_coding	GINS complex subunit 2 [Source:ZFIN;Acc:ZDB-GENE-050419-19]
ENSDARG00000002305	3112.29	-0.0622441	0.111428	-0.558602	0.576433	0.760576	me3	protein_coding	malic enzyme 3, NADP(+)-dependent, mitochondrial [Source:ZFIN;Acc:ZDB-GENE-041111-294]
ENSDARG00000002330	312.73	-0.135158	0.251257	-0.537929	0.590626	0.769472	lhx8a	protein_coding	LIM homeobox 8a [Source:ZFIN;Acc:ZDB-GENE-031008-2]
ENSDARG00000002332	1235.06	0.281212	0.142662	1.97118	0.0487031	0.165466	frmd6	protein_coding	FERM domain containing 6 [Source:ZFIN;Acc:ZDB-GENE-050522-354]
ENSDARG00000002333	81.4453	-0.110954	0.341102	-0.32528	0.744969	0.870182	fam102bb	protein_coding	family with sequence similarity 102, member B, b [Source:ZFIN;Acc:ZDB-GENE-041014-330]
ENSDARG00000002336	31.5587	0.751456	0.429097	1.75125	0.0799027	0.228817	dlc	protein_coding	deltaC [Source:ZFIN;Acc:ZDB-GENE-000125-4]
ENSDARG00000002339	398.356	0.263702	0.212834	1.239	0.215344	0.429988	sgf29	protein_coding	SAGA complex associated factor 29 [Source:ZFIN;Acc:ZDB-GENE-041010-62]
ENSDARG00000002344	8445.61	-0.185344	0.128231	-1.44539	0.148348	0.340322	tubb4b	protein_coding	tubulin, beta 4B class IVb [Source:ZFIN;Acc:ZDB-GENE-030131-8625]
ENSDARG00000002347	1477.16	-0.68837	0.208926	-3.2948	0.000984931	0.0106051	cyp11a1	protein_coding	cytochrome P450, family 11, subfamily A, polypeptide 1 [Source:ZFIN;Acc:ZDB-GENE-010306-1]
ENSDARG00000002353	706.79	0.215273	0.196609	1.09493	0.273546	0.495287	tagapa	protein_coding	T-cell activation RhoGTPase activating protein a [Source:ZFIN;Acc:ZDB-GENE-040426-1877]
ENSDARG00000002355	102.648	1.65784	0.299383	5.53753	3.06772e-08	1.89866e-06	shpk	protein_coding	sedoheptulokinase [Source:ZFIN;Acc:ZDB-GENE-060526-357]
ENSDARG00000002362	113.32	0.494198	0.271264	1.82183	0.0684806	0.206796	ubald1a	protein_coding	UBA-like domain containing 1a [Source:ZFIN;Acc:ZDB-GENE-040718-191]
ENSDARG00000002365	560.412	0.0630806	0.164187	0.384199	0.700831	0.842813	cers5	protein_coding	ceramide synthase 5 [Source:ZFIN;Acc:ZDB-GENE-030131-1740]
ENSDARG00000002369	3249.8	-0.781271	0.264948	-2.94878	0.00319035	0.0249478	si:ch211-202a12.4	protein_coding	si:ch211-202a12.4 [Source:ZFIN;Acc:ZDB-GENE-030131-8486]
ENSDARG00000002377	2342.11	-0.0333607	0.147803	-0.22571	0.821427	0.913536	mief2	protein_coding	mitochondrial elongation factor 2 [Source:ZFIN;Acc:ZDB-GENE-060929-864]
ENSDARG00000002385	555.591	0.272371	0.231002	1.17908	0.238365	0.455979	atm	protein_coding	ATM serine/threonine kinase [Source:ZFIN;Acc:ZDB-GENE-040809-1]
ENSDARG00000002396	1704.35	-0.0541626	0.136399	-0.397089	0.691302	0.836897	cry-dash	protein_coding	cryptochrome DASH [Source:ZFIN;Acc:ZDB-GENE-040617-2]
ENSDARG00000002401	1125.96	0.0625956	0.169256	0.369828	0.711511	0.849804	gale	protein_coding	UDP-galactose-4-epimerase [Source:ZFIN;Acc:ZDB-GENE-060421-6479]
ENSDARG00000002402	470.471	0.0389494	0.193703	0.201078	0.840637	0.922905	ercc3	protein_coding	excision repair cross-complementation group 3 [Source:ZFIN;Acc:ZDB-GENE-030131-3043]
ENSDARG00000002403	1748.37	0.275974	0.131405	2.10018	0.0357133	0.135488	nusap1	protein_coding	nucleolar and spindle associated protein 1 [Source:ZFIN;Acc:ZDB-GENE-030827-5]
ENSDARG00000002405	47.023	0.544844	0.445268	1.22363	0.221091	0.436065	si:ch211-225b11.1	protein_coding	si:ch211-225b11.1 [Source:ZFIN;Acc:ZDB-GENE-060531-39]
ENSDARG00000002406	45.0081	-0.548707	0.491402	-1.11662	0.264159	0.483717	zmynd10	protein_coding	zinc finger, MYND-type containing 10 [Source:ZFIN;Acc:ZDB-GENE-040426-1218]
ENSDARG00000002411	15.2468	1.40555	0.895992	1.56871	0.116715	0.292117	pde4cb	protein_coding	phosphodiesterase 4C, cAMP-specific b [Source:ZFIN;Acc:ZDB-GENE-030131-4075]
ENSDARG00000002445	12.2177	4.36977	0.982736	4.44653	8.7267e-06	0.000248392	prdm1a	protein_coding	PR domain containing 1a, with ZNF domain [Source:ZFIN;Acc:ZDB-GENE-030131-2193]
ENSDARG00000002463	846.356	0.361038	0.185981	1.94126	0.0522265	0.172768	arhgef37	protein_coding	Rho guanine nucleotide exchange factor (GEF) 37 [Source:ZFIN;Acc:ZDB-GENE-100514-3]
ENSDARG00000002467	558.065	-0.431465	0.16806	-2.56733	0.0102484	0.0568812	rdh14b	protein_coding	retinol dehydrogenase 14b (all-trans/9-cis/11-cis) [Source:ZFIN;Acc:ZDB-GENE-030131-6605]
ENSDARG00000002479	2949.82	-0.165216	0.141313	-1.16915	0.242344	0.460466	ercc6l	protein_coding	excision repair cross-complementation group 6-like [Source:ZFIN;Acc:ZDB-GENE-060531-56]
ENSDARG00000002487	376.746	0.87529	0.277497	3.15423	0.00160921	0.0150886	noc3l	protein_coding	NOC3-like DNA replication regulator [Source:ZFIN;Acc:ZDB-GENE-030131-9878]
ENSDARG00000002494	170.947	1.4248	0.431195	3.30431	0.000952093	0.0103704	itgb6	protein_coding	integrin, beta 6 [Source:ZFIN;Acc:ZDB-GENE-100812-2]
ENSDARG00000002506	376.649	-0.287812	0.221048	-1.30203	0.192906	0.40238	zgc:92818	protein_coding	zgc:92818 [Source:ZFIN;Acc:ZDB-GENE-040718-217]
ENSDARG00000002507	60.7101	-6.35009	0.861724	-7.36906	1.71839e-13	4.0954e-11	itga10	protein_coding	integrin, alpha 10 [Source:ZFIN;Acc:ZDB-GENE-100922-54]
ENSDARG00000002509	449.018	-0.0936494	0.316254	-0.296121	0.767137	0.882985	zgc:153911	protein_coding	zgc:153911 [Source:ZFIN;Acc:ZDB-GENE-061013-174]
ENSDARG00000002510	28.6007	-1.27267	0.883151	-1.44106	0.149567	0.34177	dmbx1b	protein_coding	diencephalon/mesencephalon homeobox 1b [Source:ZFIN;Acc:ZDB-GENE-050417-97]
ENSDARG00000002523	1186.83	-0.240011	0.133692	-1.79525	0.0726138	0.21524	hsdl2	protein_coding	hydroxysteroid dehydrogenase like 2 [Source:ZFIN;Acc:ZDB-GENE-030131-1066]
ENSDARG00000002533	16.1188	-1.13009	0.827023	-1.36645	0.171797	0.373384	adora2b	protein_coding	adenosine A2b receptor [Source:ZFIN;Acc:ZDB-GENE-060511-1]
ENSDARG00000002536	3293.35	-0.260837	0.116097	-2.24672	0.0246578	0.105108	tm9sf4	protein_coding	transmembrane 9 superfamily protein member 4 [Source:ZFIN;Acc:ZDB-GENE-040426-1575]
ENSDARG00000002538	1131.59	-0.608523	0.164364	-3.70229	0.000213662	0.00326484	smu1a	protein_coding	smu-1 suppressor of mec-8 and unc-52 homolog a (C. elegans) [Source:ZFIN;Acc:ZDB-GENE-040426-916]
ENSDARG00000002546	165.004	-0.498218	0.447639	-1.11299	0.265713	0.485736	rundc3ab	protein_coding	RUN domain containing 3Ab [Source:ZFIN;Acc:ZDB-GENE-040426-842]
ENSDARG00000002549	639.636	-0.875693	0.140733	-6.22238	4.89681e-10	5.14423e-08	eif3eb	protein_coding	eukaryotic translation initiation factor 3, subunit E, b [Source:ZFIN;Acc:ZDB-GENE-050208-283]
ENSDARG00000002552	6604.92	0.103635	0.139248	0.74425	0.456725	0.669476	mapkapk2a	protein_coding	mitogen-activated protein kinase-activated protein kinase 2a [Source:ZFIN;Acc:ZDB-GENE-030131-5532]
ENSDARG00000002564	30.7569	2.00214	0.667339	3.00019	0.00269813	0.0220039	syngr1a	protein_coding	synaptogyrin 1a [Source:ZFIN;Acc:ZDB-GENE-041010-169]
ENSDARG00000002571	562.22	0.220377	0.197571	1.11543	0.264664	0.484263	tmod2	protein_coding	tropomodulin 2 [Source:ZFIN;Acc:ZDB-GENE-040912-185]
ENSDARG00000002591	2024.24	0.150833	0.127642	1.18168	0.237331	0.454891	ruvbl1	protein_coding	RuvB-like AAA ATPase 1 [Source:ZFIN;Acc:ZDB-GENE-030109-2]
ENSDARG00000002597	1491.72	-0.619241	0.131208	-4.71952	2.36399e-06	8.24195e-05	pabpc1l	protein_coding	poly(A) binding protein, cytoplasmic 1-like [Source:ZFIN;Acc:ZDB-GENE-030131-5836]
ENSDARG00000002601	1202.77	-0.36251	0.171152	-2.11806	0.03417	0.131698	irx7	protein_coding	iroquois homeobox 7 [Source:ZFIN;Acc:ZDB-GENE-020103-1]
ENSDARG00000002607	10.0082	0.385331	0.828513	0.465087	0.641869	0.803242	unm_sa1614	protein_coding	un-named sa1614 [Source:ZFIN;Acc:ZDB-GENE-120411-1]
ENSDARG00000002609	233.739	0.548793	0.258606	2.12212	0.0338278	0.130879	rnf145a	protein_coding	ring finger protein 145a [Source:ZFIN;Acc:ZDB-GENE-111012-3]
ENSDARG00000002613	923.452	-0.370902	0.19905	-1.86336	0.062411	0.194873	rpa3	protein_coding	replication protein A3 [Source:ZFIN;Acc:ZDB-GENE-040426-977]
ENSDARG00000002632	105.43	0.164131	0.296392	0.553762	0.579742	0.762672	anxa11b	protein_coding	annexin A11b [Source:ZFIN;Acc:ZDB-GENE-030707-5]
ENSDARG00000002642	199.967	-0.711609	0.246526	-2.88655	0.0038949	0.0285031	sh3gl1b	protein_coding	SH3-domain GRB2-like 1b [Source:ZFIN;Acc:ZDB-GENE-031001-6]
ENSDARG00000002644	15.6716	-0.636135	0.869722	-0.731424	0.46452	0.675297	rgs5a	protein_coding	regulator of G-protein signaling 5a [Source:ZFIN;Acc:ZDB-GENE-030131-7570]
ENSDARG00000002656	209.301	0.582277	0.244765	2.37892	0.0173635	0.081981	stxbp5a	protein_coding	syntaxin binding protein 5a (tomosyn) [Source:ZFIN;Acc:ZDB-GENE-041001-161]
ENSDARG00000002659	4584.62	-0.289671	0.127146	-2.27824	0.0227121	0.0991164	mapre1b	protein_coding	microtubule-associated protein, RP/EB family, member 1b [Source:ZFIN;Acc:ZDB-GENE-040426-2256]
ENSDARG00000002663	63.5197	0.0305378	0.380607	0.0802345	0.936051	0.971522	optn	protein_coding	optineurin [Source:ZFIN;Acc:ZDB-GENE-030131-8103]
ENSDARG00000002666	126.759	-0.883668	0.299776	-2.94776	0.00320084	0.0249948	kcnj1b	protein_coding	potassium inwardly-rectifying channel, subfamily J, member 1b [Source:ZFIN;Acc:ZDB-GENE-070620-9]
ENSDARG00000002670	866.464	-0.151201	0.191339	-0.790227	0.429395	0.647764	zgc:113944	protein_coding	zgc:113944 [Source:ZFIN;Acc:ZDB-GENE-050913-155]
ENSDARG00000002682	286.697	0.184998	0.209201	0.88431	0.376529	0.599084	tbcela	protein_coding	tubulin folding cofactor E-like a [Source:ZFIN;Acc:ZDB-GENE-040426-1719]
ENSDARG00000002685	1281.49	-0.372739	0.123802	-3.01076	0.00260595	0.0214923	fam113	protein_coding	family with sequence similarity 113 [Source:ZFIN;Acc:ZDB-GENE-041212-23]
ENSDARG00000002690	89.9849	0.023175	0.454425	0.0509985	0.959327	0.982338	rabif	protein_coding	RAB interacting factor [Source:ZFIN;Acc:ZDB-GENE-040718-216]
ENSDARG00000002707	483.277	0.522464	0.239273	2.18355	0.0289957	0.117454	her11	protein_coding	hairy-related 11 [Source:ZFIN;Acc:ZDB-GENE-040824-4]
ENSDARG00000002710	22318.2	-0.290398	0.191943	-1.51293	0.130297	0.312774	ncl	protein_coding	nucleolin [Source:ZFIN;Acc:ZDB-GENE-030131-6986]
ENSDARG00000002720	971.401	0.264682	0.136864	1.9339	0.0531253	0.174692	utp15	protein_coding	utp15, U3 small nucleolar ribonucleoprotein, homolog [Source:ZFIN;Acc:ZDB-GENE-030131-3831]
ENSDARG00000002731	569.312	-0.0596824	0.152251	-0.392	0.695058	0.838967	sdc2	protein_coding	syndecan 2 [Source:ZFIN;Acc:ZDB-GENE-021206-3]
ENSDARG00000002745	1017.9	-0.119814	0.14927	-0.802665	0.422169	0.640401	tdh	protein_coding	L-threonine dehydrogenase [Source:ZFIN;Acc:ZDB-GENE-040426-2379]
ENSDARG00000002748	425.5	0.664226	0.166708	3.98437	6.76592e-05	0.00129232	sema6d	protein_coding	sema domain, transmembrane domain (TM), and cytoplasmic domain, (semaphorin) 6D [Source:ZFIN;Acc:ZDB-GENE-040426-1933]
ENSDARG00000002750	516.191	-0.122444	0.247659	-0.494406	0.621019	0.788333	phf20a	protein_coding	PHD finger protein 20, a [Source:ZFIN;Acc:ZDB-GENE-070912-270]
ENSDARG00000002754	26.7585	-0.51615	0.475727	-1.08497	0.277934	0.50057	pdcd2l	protein_coding	programmed cell death 2-like [Source:ZFIN;Acc:ZDB-GENE-040426-967]
ENSDARG00000002758	348.7	0.034507	0.202615	0.170309	0.864768	0.935226	dedd1	protein_coding	death effector domain-containing 1 [Source:ZFIN;Acc:ZDB-GENE-000616-2]
ENSDARG00000002760	26.4837	-1.4887	0.609584	-2.44216	0.0145996	0.072568	gdf5	protein_coding	growth differentiation factor 5 [Source:ZFIN;Acc:ZDB-GENE-990415-39]
ENSDARG00000002768	11.1325	0.700939	0.838152	0.836291	0.402991	0.621979	pvalb2	protein_coding	parvalbumin 2 [Source:ZFIN;Acc:ZDB-GENE-000322-4]
ENSDARG00000002779	33.4509	-0.662722	0.758784	-0.8734	0.382445	0.603945	pdx1	protein_coding	pancreatic and duodenal homeobox 1 [Source:ZFIN;Acc:ZDB-GENE-990415-122]
ENSDARG00000002787	1560.99	-0.133781	0.137822	-0.970678	0.331709	0.556379	tle3a	protein_coding	transducin-like enhancer of split 3a [Source:ZFIN;Acc:ZDB-GENE-990415-86]
ENSDARG00000002790	907.599	0.143925	0.133046	1.08177	0.279353	0.501879	ap2m1a	protein_coding	adaptor-related protein complex 2, mu 1 subunit, a [Source:ZFIN;Acc:ZDB-GENE-030131-9784]
ENSDARG00000002791	6326.49	-0.143788	0.126076	-1.14049	0.254081	0.473522	atp1a1a.1	protein_coding	ATPase, Na+/K+ transporting, alpha 1a polypeptide, tandem duplicate 1 [Source:ZFIN;Acc:ZDB-GENE-001212-1]
ENSDARG00000002792	3817.83	-0.410013	0.117552	-3.48792	0.000486792	0.00618877	arcn1a	protein_coding	archain 1a [Source:ZFIN;Acc:ZDB-GENE-021031-2]
ENSDARG00000002798	423.189	-0.33049	0.238268	-1.38705	0.165427	0.363698	cog8	protein_coding	component of oligomeric golgi complex 8 [Source:ZFIN;Acc:ZDB-GENE-050320-74]
ENSDARG00000002826	593.187	0.805173	0.203136	3.96371	7.37949e-05	0.0013782	cep57l1	protein_coding	centrosomal protein 57, like 1 [Source:ZFIN;Acc:ZDB-GENE-040808-27]
ENSDARG00000002830	1085.25	0.189137	0.148178	1.27642	0.201808	0.412925	trmt2a	protein_coding	tRNA methyltransferase 2 homolog A [Source:ZFIN;Acc:ZDB-GENE-030131-6876]
ENSDARG00000002831	48.5543	0.577731	0.384969	1.50072	0.133428	0.316948	col4a4	protein_coding	collagen, type IV, alpha 4 [Source:ZFIN;Acc:ZDB-GENE-101001-1]
ENSDARG00000002840	319.565	0.402837	0.283064	1.42313	0.154698	0.348482	si:dkey-28b4.8	protein_coding	si:dkey-28b4.8 [Source:ZFIN;Acc:ZDB-GENE-090501-2]
ENSDARG00000002847	172.005	1.00997	0.324296	3.11435	0.00184349	0.0167731	fndc1	protein_coding	fibronectin type III domain containing 1 [Source:ZFIN;Acc:ZDB-GENE-041210-332]
ENSDARG00000002872	216.611	-0.248483	0.248419	-1.00026	0.317187	0.542086	zgc:113210	protein_coding	zgc:113210 [Source:ZFIN;Acc:ZDB-GENE-050320-83]
ENSDARG00000002877	1198.27	-0.0567564	0.13999	-0.405433	0.685159	0.833317	reps1	protein_coding	RALBP1 associated Eps domain containing 1 [Source:ZFIN;Acc:ZDB-GENE-030131-9536]
ENSDARG00000002880	709.361	-0.489652	0.198842	-2.46252	0.0137966	0.0698271	vps50	protein_coding	VPS50 EARP/GARPII complex subunit [Source:ZFIN;Acc:ZDB-GENE-060503-325]
ENSDARG00000002894	750.78	0.0687576	0.137565	0.499817	0.617204	0.786338	aven	protein_coding	apoptosis, caspase activation inhibitor [Source:ZFIN;Acc:ZDB-GENE-041001-171]
ENSDARG00000002897	85.5048	0.535688	0.536121	0.999193	0.317701	0.542666	si:ch211-160o17.2	protein_coding	si:ch211-160o17.2 [Source:ZFIN;Acc:ZDB-GENE-141219-3]
ENSDARG00000002909	3148.19	0.176574	0.162941	1.08367	0.278511	0.501181	tjp3	protein_coding	tight junction protein 3 [Source:ZFIN;Acc:ZDB-GENE-030828-10]
ENSDARG00000002912	1155.09	0.326878	0.208133	1.57052	0.116294	0.291473	adipor1a	protein_coding	adiponectin receptor 1a [Source:ZFIN;Acc:ZDB-GENE-040718-169]
ENSDARG00000002916	1255.87	-0.356115	0.143572	-2.48039	0.013124	0.0676012	sec31b	protein_coding	SEC31 homolog B, COPII coat complex component [Source:ZFIN;Acc:ZDB-GENE-060418-2]
ENSDARG00000002933	16.7111	-1.7035	0.749976	-2.27141	0.0231222	0.100249	gbx2	protein_coding	gastrulation brain homeobox 2 [Source:ZFIN;Acc:ZDB-GENE-020509-2]
ENSDARG00000002937	94.8168	-0.697802	0.621407	-1.12294	0.261463	0.481052	meis1a	protein_coding	Meis homeobox 1 a [Source:ZFIN;Acc:ZDB-GENE-020122-3]
ENSDARG00000002945	49.6345	1.49561	0.494809	3.0226	0.00250615	0.0209081	bgnb	protein_coding	biglycan b [Source:ZFIN;Acc:ZDB-GENE-040426-21]
ENSDARG00000002947	252.535	0.08518	0.21519	0.395835	0.692226	0.837244	abcd3b	protein_coding	ATP-binding cassette, sub-family D (ALD), member 3b [Source:ZFIN;Acc:ZDB-GENE-050517-29]
ENSDARG00000002949	2190.57	-0.0278123	0.146367	-0.190017	0.849296	0.926778	ppp6c	protein_coding	protein phosphatase 6, catalytic subunit [Source:ZFIN;Acc:ZDB-GENE-040426-949]
ENSDARG00000002952	411.859	0.340776	0.32736	1.04098	0.297884	0.521273	smo	protein_coding	smoothened, frizzled class receptor [Source:ZFIN;Acc:ZDB-GENE-980526-89]
ENSDARG00000002956	447.604	3.88498	1.21634	3.194	0.00140317	0.0136704	si:dkey-32n7.4	protein_coding	si:dkey-32n7.4 [Source:ZFIN;Acc:ZDB-GENE-110411-175]
ENSDARG00000002959	10.7915	0.0440449	0.933636	0.0471757	0.962373	0.983988	gpr34b	protein_coding	G protein-coupled receptor 34b [Source:ZFIN;Acc:ZDB-GENE-040823-1]
ENSDARG00000002967	395.84	-0.396472	0.190854	-2.07736	0.0377685	0.140777	pdap1b	protein_coding	pdgfa associated protein 1b [Source:ZFIN;Acc:ZDB-GENE-040426-942]
ENSDARG00000002970	2139.16	-0.175648	0.186719	-0.940713	0.346852	0.570277	ss18	protein_coding	synovial sarcoma translocation, chromosome 18 (H. sapiens) [Source:ZFIN;Acc:ZDB-GENE-030131-4867]
ENSDARG00000002971	316.084	-0.0984662	0.209162	-0.470766	0.637808	0.800795	phc1	protein_coding	polyhomeotic homolog 1 [Source:ZFIN;Acc:ZDB-GENE-081022-39]
ENSDARG00000002991	880.865	0.306627	0.164946	1.85895	0.0630337	0.196242	cep135	protein_coding	centrosomal protein 135 [Source:ZFIN;Acc:ZDB-GENE-041210-325]
ENSDARG00000002994	2506.23	-0.247503	0.120287	-2.05761	0.0396277	0.145262	itpkca	protein_coding	inositol-trisphosphate 3-kinase Ca [Source:ZFIN;Acc:ZDB-GENE-030131-6009]
ENSDARG00000003008	83.5274	-0.45406	0.367883	-1.23425	0.217108	0.431837	prkcea	protein_coding	protein kinase C, epsilon a [Source:ZFIN;Acc:ZDB-GENE-030131-8191]
ENSDARG00000003017	2223.34	0.162365	0.170239	0.953746	0.340212	0.564372	ube2al	protein_coding	ubiquitin conjugating enzyme E2 A, like [Source:ZFIN;Acc:ZDB-GENE-030131-4195]
ENSDARG00000003021	536.147	-0.532161	0.169357	-3.14224	0.00167658	0.0155739	hdac8	protein_coding	histone deacetylase 8 [Source:ZFIN;Acc:ZDB-GENE-040426-2772]
ENSDARG00000003022	18.4742	-0.558355	0.591466	-0.944018	0.34516	0.568619	limk1b	protein_coding	LIM domain kinase 1b [Source:ZFIN;Acc:ZDB-GENE-110411-106]
ENSDARG00000003027	935.577	0.425302	0.235534	1.80569	0.0709664	0.211851	scnm1	protein_coding	sodium channel modifier 1 [Source:ZFIN;Acc:ZDB-GENE-030131-415]
ENSDARG00000003032	1907.85	0.034383	0.133849	0.256879	0.797272	0.899452	eif4a1b	protein_coding	eukaryotic translation initiation factor 4A1B [Source:ZFIN;Acc:ZDB-GENE-040120-6]
ENSDARG00000003035	6091.92	0.155637	0.131618	1.18249	0.237011	0.45466	hspa9	protein_coding	heat shock protein 9 [Source:ZFIN;Acc:ZDB-GENE-030828-12]
ENSDARG00000003041	109.217	-0.665237	0.331211	-2.0085	0.0445901	0.156797		protein_coding
ENSDARG00000003046	99.3018	1.2379	0.46987	2.63457	0.00842445	0.0498967	sorbs2a	protein_coding	sorbin and SH3 domain containing 2a [Source:ZFIN;Acc:ZDB-GENE-070308-2]
ENSDARG00000003058	172.242	0.559182	0.275595	2.029	0.0424588	0.151742	fgfr1op	protein_coding	FGFR1 oncogene partner [Source:ZFIN;Acc:ZDB-GENE-090417-1]
ENSDARG00000003061	116.123	0.172496	0.31763	0.543073	0.58708	0.767646	cd276	protein_coding	CD276 molecule [Source:ZFIN;Acc:ZDB-GENE-070112-452]
ENSDARG00000003068	1158.96	0.138118	0.134719	1.02523	0.305256	0.528726	gorasp1a	protein_coding	golgi reassembly stacking protein 1a [Source:ZFIN;Acc:ZDB-GENE-030826-23]
ENSDARG00000003069	2102.66	-0.0755948	0.11677	-0.647384	0.517383	0.718208	btbd7	protein_coding	BTB (POZ) domain containing 7 [Source:ZFIN;Acc:ZDB-GENE-030131-4477]
ENSDARG00000003084	427.869	1.49345	0.225934	6.61009	3.84077e-11	5.73172e-09	spire2	protein_coding	spire-type actin nucleation factor 2 [Source:ZFIN;Acc:ZDB-GENE-041114-29]
ENSDARG00000003085	176.396	-0.6422	0.248229	-2.58713	0.00967796	0.0547036	stambpl1	protein_coding	STAM binding protein-like 1 [Source:ZFIN;Acc:ZDB-GENE-100215-4]
ENSDARG00000003087	303.302	0.283736	0.179653	1.57936	0.114253	0.288215	ubxn6	protein_coding	UBX domain protein 6 [Source:ZFIN;Acc:ZDB-GENE-030131-5680]
ENSDARG00000003091	2325.61	0.233645	0.13848	1.68721	0.0915629	0.249885	oclnb	protein_coding	occludin b [Source:ZFIN;Acc:ZDB-GENE-041212-43]
ENSDARG00000003098	2007.87	-0.232905	0.141517	-1.64578	0.0998096	0.263606	kdm5bb	protein_coding	lysine (K)-specific demethylase 5Bb [Source:ZFIN;Acc:ZDB-GENE-030424-1]
ENSDARG00000003109	471.811	-0.811631	0.216062	-3.75648	0.000172323	0.00275175	rcan1a	protein_coding	regulator of calcineurin 1a [Source:ZFIN;Acc:ZDB-GENE-040801-135]
ENSDARG00000003127	1823.5	0.119989	0.126949	0.945171	0.344572	0.567973	zgc:123105	protein_coding	zgc:123105 [Source:ZFIN;Acc:ZDB-GENE-051113-272]
ENSDARG00000003132	65.5175	0.188082	0.353031	0.532763	0.594198	0.771305	apip	polymorphic_pseudogene	APAF1 interacting protein [Source:ZFIN;Acc:ZDB-GENE-040912-128]
ENSDARG00000003142	31.2916	-0.827814	0.560109	-1.47795	0.139421	0.326385	dachc	protein_coding	dachshund c [Source:ZFIN;Acc:ZDB-GENE-020402-5]
ENSDARG00000003144	385.002	0.0707799	0.24117	0.293485	0.769151	0.88409	pxmp2	protein_coding	peroxisomal membrane protein 2 [Source:ZFIN;Acc:ZDB-GENE-040912-184]
ENSDARG00000003151	2081.49	-0.460046	0.142525	-3.22782	0.00124739	0.0125036	skp1	protein_coding	S-phase kinase-associated protein 1 [Source:ZFIN;Acc:ZDB-GENE-040426-1707]
ENSDARG00000003153	1025.04	-0.270849	0.139936	-1.93552	0.0529265	0.17429	nudt21	protein_coding	nudix hydrolase 21 [Source:ZFIN;Acc:ZDB-GENE-040426-1316]
ENSDARG00000003157	157.117	0.0921008	0.277242	0.332203	0.739736	0.866765	nfkbil1	protein_coding	nuclear factor of kappa light polypeptide gene enhancer in B-cells inhibitor-like 1 [Source:ZFIN;Acc:ZDB-GENE-040116-7]
ENSDARG00000003167	683.762	0.0158975	0.166862	0.095273	0.924098	0.965896	mlst8	protein_coding	MTOR associated protein, LST8 homolog (S. cerevisiae) [Source:ZFIN;Acc:ZDB-GENE-030131-6176]
ENSDARG00000003169	1157.63	0.00441277	0.204545	0.0215736	0.982788	0.992453	magi1b	protein_coding	membrane associated guanylate kinase, WW and PDZ domain containing 1b [Source:ZFIN;Acc:ZDB-GENE-030131-5110]
ENSDARG00000003175	391.43	0.411066	0.205593	1.99941	0.0455639	0.159135	stx5al	protein_coding	syntaxin 5A, like [Source:ZFIN;Acc:ZDB-GENE-030131-1825]
ENSDARG00000003189	2057.78	-0.402207	0.180292	-2.23086	0.0256903	0.108153	psmd1	protein_coding	proteasome 26S subunit, non-ATPase 1 [Source:ZFIN;Acc:ZDB-GENE-040426-810]
ENSDARG00000003193	470.75	-1.01805	0.171153	-5.94816	2.71165e-09	2.39225e-07	rassf7b	protein_coding	Ras association (RalGDS/AF-6) domain family (N-terminal) member 7b [Source:ZFIN;Acc:ZDB-GENE-030429-1]
ENSDARG00000003197	994.085	-0.283656	0.149018	-1.90351	0.0569743	0.183162	wdr21	protein_coding	WD repeat domain 21 [Source:ZFIN;Acc:ZDB-GENE-040109-2]
ENSDARG00000003200	1292.6	0.0181618	0.149772	0.121263	0.903483	0.955418	foxm1	protein_coding	forkhead box M1 [Source:ZFIN;Acc:ZDB-GENE-040426-1275]
ENSDARG00000003205	589.267	0.0592463	0.153455	0.386083	0.699436	0.841812	ngly1	protein_coding	N-glycanase 1 [Source:ZFIN;Acc:ZDB-GENE-050522-535]
ENSDARG00000003206	443.377	-0.601533	0.164894	-3.648	0.000264286	0.00386812	chchd6a	protein_coding	coiled-coil-helix-coiled-coil-helix domain containing 6a [Source:ZFIN;Acc:ZDB-GENE-040930-2]
ENSDARG00000003207	173.762	0.212997	0.300643	0.708472	0.478652	0.687207	mterf3	protein_coding	mitochondrial transcription termination factor 3 [Source:ZFIN;Acc:ZDB-GENE-040718-359]
ENSDARG00000003208	87.8074	0.775248	0.314337	2.4663	0.0136517	0.069468	pomk	protein_coding	protein-O-mannose kinase [Source:ZFIN;Acc:ZDB-GENE-041114-119]
ENSDARG00000003213	4483.84	-0.13576	0.130933	-1.03686	0.299799	0.523605	naa15a	protein_coding	N(alpha)-acetyltransferase 15, NatA auxiliary subunit a [Source:ZFIN;Acc:ZDB-GENE-030131-2392]
ENSDARG00000003217	2555.59	-0.217567	0.121063	-1.79715	0.0723124	0.214672	urb2	protein_coding	URB2 ribosome biogenesis 2 homolog (S. cerevisiae) [Source:ZFIN;Acc:ZDB-GENE-030131-2621]
ENSDARG00000003219	85.438	-2.35562	0.410583	-5.73726	9.62194e-09	6.82858e-07	bin2a	protein_coding	bridging integrator 2a [Source:ZFIN;Acc:ZDB-GENE-041114-126]
ENSDARG00000003229	504.12	0.132594	0.165549	0.800933	0.42317	0.641487	gdf9	protein_coding	growth differentiation factor 9 [Source:ZFIN;Acc:ZDB-GENE-050221-7]
ENSDARG00000003235	1326.37	0.065518	0.236018	0.277597	0.781322	0.890588	nup88	protein_coding	nucleoporin 88 [Source:ZFIN;Acc:ZDB-GENE-050522-297]
ENSDARG00000003244	2010.65	-0.502845	0.152017	-3.30782	0.000940247	0.0102732	gbp3	protein_coding	guanylate binding protein 3 [Source:ZFIN;Acc:ZDB-GENE-070912-176]
ENSDARG00000003250	702.988	0.545374	0.269	2.02741	0.0426204	0.152081	pik3cd	protein_coding	phosphatidylinositol-4,5-bisphosphate 3-kinase, catalytic subunit delta [Source:ZFIN;Acc:ZDB-GENE-040426-1128]
ENSDARG00000003251	584.14	-0.707271	0.20384	-3.46974	0.000520969	0.00655543	zbtb22b	protein_coding	zinc finger and BTB domain containing 22b [Source:ZFIN;Acc:ZDB-GENE-010110-4]
ENSDARG00000003257	91.12	0.163234	0.315885	0.516751	0.60533	0.778755	zgc:101559	protein_coding	zgc:101559 [Source:ZFIN;Acc:ZDB-GENE-041114-122]
ENSDARG00000003269	1712.28	-0.280603	0.136364	-2.05775	0.0396143	0.145262	clcn3	protein_coding	chloride channel 3 [Source:ZFIN;Acc:ZDB-GENE-030131-1699]
ENSDARG00000003270	788.036	0.253876	0.221883	1.14419	0.252544	0.472146	dhps	protein_coding	deoxyhypusine synthase [Source:ZFIN;Acc:ZDB-GENE-040426-2001]
ENSDARG00000003281	62.0455	0.776552	0.430499	1.80384	0.071256	0.212485	pik3ip1	protein_coding	phosphoinositide-3-kinase interacting protein 1 [Source:ZFIN;Acc:ZDB-GENE-031030-14]
ENSDARG00000003287	1285.06	-0.104983	0.134604	-0.779937	0.435428	0.652593	wdr12	protein_coding	WD repeat domain 12 [Source:ZFIN;Acc:ZDB-GENE-030131-371]
ENSDARG00000003293	39.4818	-0.610742	0.433061	-1.41029	0.158453	0.35412	sox9a	protein_coding	SRY (sex determining region Y)-box 9a [Source:ZFIN;Acc:ZDB-GENE-001103-1]
ENSDARG00000003307	371.191	-0.485995	0.174761	-2.78092	0.00542057	0.0364598	stx16	protein_coding	syntaxin 16 [Source:ZFIN;Acc:ZDB-GENE-060810-113]
ENSDARG00000003308	738.382	0.0221932	0.145165	0.152883	0.87849	0.943442	emc2	protein_coding	ER membrane protein complex subunit 2 [Source:ZFIN;Acc:ZDB-GENE-040625-82]
ENSDARG00000003311	76.1612	0.053302	0.291167	0.183063	0.854748	0.929943	pank2	protein_coding	pantothenate kinase 2 [Source:ZFIN;Acc:ZDB-GENE-070112-1952]
ENSDARG00000003313	139.82	0.0319444	0.481812	0.0663006	0.947138	0.97655	si:ch73-70c5.1	protein_coding	si:ch73-70c5.1 [Source:ZFIN;Acc:ZDB-GENE-050506-143]
ENSDARG00000003320	516.321	0.281364	0.145969	1.92756	0.0539102	0.176619	fam91a1	protein_coding	family with sequence similarity 91, member A1 [Source:ZFIN;Acc:ZDB-GENE-040426-1187]
ENSDARG00000003328	908.648	0.121126	0.185095	0.654401	0.512853	0.714095	slf2	protein_coding	SMC5-SMC6 complex localization factor 2 [Source:ZFIN;Acc:ZDB-GENE-081107-61]
ENSDARG00000003373	143.471	-0.116515	0.25504	-0.456849	0.64778	0.807285	commd2	protein_coding	COMM domain containing 2 [Source:ZFIN;Acc:ZDB-GENE-040718-118]
ENSDARG00000003380	24.1236	-0.861039	0.51214	-1.68126	0.0927131	0.251947	si:dkey-275b16.2	protein_coding	si:dkey-275b16.2 [Source:ZFIN;Acc:ZDB-GENE-090312-204]
ENSDARG00000003381	162.999	-1.4134	0.433398	-3.2612	0.00110941	0.0115033	si:ch211-266g18.6	protein_coding	si:ch211-266g18.6 [Source:ZFIN;Acc:ZDB-GENE-131121-599]
ENSDARG00000003382	1169.62	0.0799846	0.228623	0.349854	0.726449	0.858506	cwc25	protein_coding	CWC25 spliceosome-associated protein homolog (S. cerevisiae) [Source:ZFIN;Acc:ZDB-GENE-040426-2817]
ENSDARG00000003383	572.961	-0.0919668	0.261288	-0.351974	0.724857	0.857487	asb8	protein_coding	ankyrin repeat and SOCS box containing 8 [Source:ZFIN;Acc:ZDB-GENE-030131-5411]
ENSDARG00000003395	64.6108	0.300772	0.417776	0.719937	0.471564	0.681348	col4a3	protein_coding	collagen, type IV, alpha 3 [Source:ZFIN;Acc:ZDB-GENE-070802-4]
ENSDARG00000003398	3678.72	0.217275	0.168	1.2933	0.195908	0.406214	rbpja	protein_coding	recombination signal binding protein for immunoglobulin kappa J region a [Source:ZFIN;Acc:ZDB-GENE-031117-1]
ENSDARG00000003399	291.756	-0.589448	0.472211	-1.24827	0.211931	0.425621	fgf8a	protein_coding	fibroblast growth factor 8a [Source:ZFIN;Acc:ZDB-GENE-990415-72]
ENSDARG00000003403	30.4801	-0.797562	0.54564	-1.4617	0.143824	0.333272	tenm1	protein_coding	teneurin transmembrane protein 1 [Source:ZFIN;Acc:ZDB-GENE-060531-26]
ENSDARG00000003411	42.4973	-0.452728	0.538878	-0.840131	0.400835	0.620207	foxa2	protein_coding	forkhead box A2 [Source:ZFIN;Acc:ZDB-GENE-980526-404]
ENSDARG00000003421	161.138	-0.580847	0.293761	-1.97728	0.0480101	0.164019	igf2bp2a	protein_coding	insulin-like growth factor 2 mRNA binding protein 2a [Source:ZFIN;Acc:ZDB-GENE-070912-44]
ENSDARG00000003429	1868.61	-0.106599	0.120684	-0.88329	0.37708	0.599449	hnrpdl	protein_coding	heterogeneous nuclear ribonucleoprotein D-like [Source:ZFIN;Acc:ZDB-GENE-040426-2717]
ENSDARG00000003444	53.1262	-0.582753	0.355851	-1.63763	0.101499	0.266305	dhrs7	protein_coding	dehydrogenase/reductase (SDR family) member 7 [Source:ZFIN;Acc:ZDB-GENE-060825-21]
ENSDARG00000003446	1493.58	0.0110377	0.137004	0.0805647	0.935788	0.971502	ippk	protein_coding	inositol 1,3,4,5,6-pentakisphosphate 2-kinase [Source:ZFIN;Acc:ZDB-GENE-050327-41]
ENSDARG00000003449	267.664	0.0315287	0.192813	0.163519	0.870109	0.938397	pde10a	protein_coding	phosphodiesterase 10A [Source:ZFIN;Acc:ZDB-GENE-040426-1115]
ENSDARG00000003462	450.396	0.0375364	0.217795	0.172347	0.863165	0.934315	fech	protein_coding	ferrochelatase [Source:ZFIN;Acc:ZDB-GENE-000928-1]
ENSDARG00000003486	4969.67	-0.131497	0.108793	-1.20869	0.226782	0.442426	ppp1caa	protein_coding	protein phosphatase 1, catalytic subunit, alpha isozyme a [Source:ZFIN;Acc:ZDB-GENE-040516-3]
ENSDARG00000003487	1318.61	-0.471414	0.159693	-2.952	0.00315724	0.0247253	nup93	protein_coding	nucleoporin 93 [Source:ZFIN;Acc:ZDB-GENE-990415-46]
ENSDARG00000003495	1330.26	0.0509814	0.12918	0.394655	0.693097	0.837621	madd	protein_coding	MAP-kinase activating death domain [Source:ZFIN;Acc:ZDB-GENE-030131-8076]
ENSDARG00000003512	34.7392	-0.137831	0.473196	-0.291278	0.770839	0.884891	anks1b	protein_coding	ankyrin repeat and sterile alpha motif domain containing 1B [Source:ZFIN;Acc:ZDB-GENE-041210-349]
ENSDARG00000003517	68.8875	0.0925516	0.338672	0.273278	0.784639	0.892642	impa1	protein_coding	inositol(myo)-1(or 4)-monophosphatase 1 [Source:ZFIN;Acc:ZDB-GENE-040718-245]
ENSDARG00000003519	203.66	-0.246571	0.238507	-1.03381	0.301225	0.524876	aprt	protein_coding	adenine phosphoribosyltransferase [Source:ZFIN;Acc:ZDB-GENE-040426-1492]
ENSDARG00000003520	420.975	0.0017017	0.229488	0.00741519	0.994084	0.997919	tbc1d14	protein_coding	TBC1 domain family, member 14 [Source:ZFIN;Acc:ZDB-GENE-030131-6136]
ENSDARG00000003526	1268.43	-0.00159913	0.166806	-0.00958678	0.992351	0.997097	psma5	protein_coding	proteasome subunit alpha 5 [Source:ZFIN;Acc:ZDB-GENE-040625-96]
ENSDARG00000003527	431.281	0.53921	0.355753	1.51569	0.129599	0.311842	mak16	protein_coding	MAK16 homolog (S. cerevisiae) [Source:ZFIN;Acc:ZDB-GENE-020419-35]
ENSDARG00000003531	4251.72	-0.281698	0.117727	-2.3928	0.0167202	0.0799581	tcea1	protein_coding	transcription elongation factor A (SII), 1 [Source:ZFIN;Acc:ZDB-GENE-030131-8049]
ENSDARG00000003544	786.124	-0.314926	0.199506	-1.57852	0.114445	0.288516	adarb1b	protein_coding	adenosine deaminase, RNA-specific, B1b [Source:ZFIN;Acc:ZDB-GENE-030219-15]
ENSDARG00000003564	504.907	-0.076737	0.189684	-0.404553	0.685806	0.833723	dohh	protein_coding	deoxyhypusine hydroxylase/monooxygenase [Source:ZFIN;Acc:ZDB-GENE-030131-451]
ENSDARG00000003570	7074	-0.257845	0.152106	-1.69517	0.0900431	0.247216	hsp90b1	protein_coding	heat shock protein 90, beta (grp94), member 1 [Source:ZFIN;Acc:ZDB-GENE-031002-1]
ENSDARG00000003573	245.2	0.621511	0.196491	3.16305	0.00156123	0.0147252	dctn5	protein_coding	dynactin 5 [Source:ZFIN;Acc:ZDB-GENE-040718-201]
[truncated: 15,616 more rows]
