# Supplementary material for: HOX epimutations driven by maternal SMCHD1/LRIF1 haploinsufficiency trigger homeotic transformations in genetically wildtype offspring
Source: Nat Commun. 2022 Jun 23;13:3583. doi: 10.1038/s41467-022-31185-8 (PMC9226161; doi:10.1038/s41467-022-31185-8)
Supplement: Supplementary file 8 — Source Data [file 41467_2022_31185_MOESM8_ESM.xlsx]

## Sheet: Figure 1
Figure 1b	Relative smchd1 expression
	wt				MZ
4cell	1.23744	0.916906	0.845654	1	0.0691527	0.0443685	0.0600405	0.0482169
sphere	1.20641	1.41202	0.842029	0.791077	0.0191655	0.032659	0.0253914	0.0428084
shield	0.327543	0.275516	0.497943	0.0835412	0.023149	0.0419899	0.0288992	0.00764292
14som	0.109989	0.120527	0.195781	0.121834	0.076163	0.0508439	0.0775532	0.0311504
24hpf	0.16029	0.144533	0.13999	0.0854255	0.0539793	0.0431824	0.0525182	0.0246835
48hpf	0.0597718	0.0881938	0.0855644		0.0237508	0.0273328	0.0294381	0.0141649
5dpf	0.402443	0.153605	0.135255	0.128206	0.070769	0.0868355	0.12961
Figure 1c	Relative smchd1 expression at 2-cell stage
wt	1.15206	0.847938
MZ lof1	0.0677374	0.0351821
MZ lof2	0.065529	0.0309049
MZ lof3	0.0452405	0.0279212

## Sheet: Figure 2
Figure 2e	Relative expression at 11-somites
	wt			MZ lof1
hoxa3a	0.936175	1.09422	0.969603	1.19411	1.21593	0.815319
hoxa13b	1.10495	1.05503	0.840013	1.27694	1.28583	1.89125
hoxb2a	0.897482	1.14513	0.95739	1.39247	1.48913	1.85432
hoxb7a	1.21512	1.04206	0.742816	1.4731	1.82287	1.20289
hoxc8a	1.04872	1.2441	0.707173	1.17496	1.3046	1.98051
hoxc10a	0.906909	1.05142	1.04167	1.83785	1.95764	3.21398
hoxc11a	0.951402	1.09404	0.95456	0.974949	1.58118	1.52304
hoxc11b	1.08999	0.944143	0.965869	2.35822	2.68256	2.26061
hoxd10a	0.770163	1.2918	0.93804	1.73904	1.5958	1.60782
Figure 2h	Total number of vertebrae in each fish
wt	MZ lof1	MZ lof2	MZ lof3
31	30	29	30
31	30	29	30
31	30	29	29
31	30	29	29
31	30	29	30
30	29	29	31
31	30	29	30
31	30	29	31
31	29	30	30
31	29	29	30
31	30	29	30
31	30	30	29
31	29	29	30
31	29	29	29
31	30	29
31	30	29
31	30	29
31	30	29
31	29	29
31	29	29
30	30	29
30	30	29
31	30	30
32	30	29
31	30	29
31	30	30
31	31	28
33	30	29
32	30	30
31	30	29
33	29	30
31	29
31	29
31	30
31	30
32	29
30	29
30
30
30
30
31
31
30
30
30
30

## Sheet: Figure 3
Figure 3b	Total number of vertebrae in each fish								Figure 3c	Relative smchd1 expression
wt	MZ lof1	M lof1	Z lof1	+/+ sib of Z lof1	+/+ from lof1/+	wt F2				p+/m+				M null				P null
31	30	30	29	29	31	31			4cell	1.23744	0.916906	0.845654	1	0.0454974	0.0497745	0.029875	0.0385897	0.532494	0.886692	0.964675	0.65903
31	30	29	30	30	30	31			sphere	1.20641	1.41202	0.842029	0.791077	0.0452878	0.0195501	0.00632168	0.0288904	0.704338		0.600586	0.947538
31	30	30	30	29	31	31			shield	0.327543	0.275516	0.497943	0.0835412	0.0116528	0.0146051	0.012263	0.0150272	0.0284043	0.196586	0.189208	0.15302
31	30	29	29	29	30	31			14som	0.109989	0.120527	0.195781	0.121834		0.0624317	0.0342243	0.076104	0.00906267	0.0540652	0.0817794	0.0755607
31	30	30	29	31	31	31			24hpf	0.16029	0.144533	0.13999	0.0854255	0.0438761	0.0451198	0.0413482	0.0569547	0.0449012	0.0511095	0.0356905	0.0704363
30	29	30	30	30	30	31			48hpf	0.0597718	0.0881938	0.0855644		0.0177761	0.0281285	0.0310705	0.0141649	0.0167602	0.0249685	0.0301511	0.043649
31	30	29	30	30	30	31			5dpf	0.402443	0.153605	0.135255	0.128206	0.0592892	0.0724005	0.217754	0.0868504	0.0594404	0.070337	0.103149	0.100179
31	30	30	29	30	30	31
31	29	30	29	29	30	30
31	29	29	30	29	31	31			Figure 3d	Relative expression in oocytes
31	30	29	29	31	30	32				+/+			+/-			-/-
31	30	30	30	30	30	31			hoxa3a	1.17057	0.761877	1.06755	2.58079	1.9579	1.73163	2.03183	2.08848	2.83145
31	29	30	30	30	30	30			hoxa13b	1.18635	1.12995	0.683702	1.93596		1.16241	0.661826	0.310374	1.94838
31	29	29	31		30	31			hoxb2a	0.899561	1.35677	0.743669	2.17127	1.87697	0.306608	7.16176	5.25387	5.95196
31	30	29	30		29	31			hoxb7a	0.981305	1.32532	0.693379	3.10433		4.61798	10.2202	11.5912	13.3843
31	30	29	30		30	30			hoxc8a	1.04527	1.12738	0.827352	2.03297	1.15393	0.886773	2.18019	1.62472	3.21193
31	30	30	29		30	30			hoxc10a	0.759748	1.41506	0.825196	3.98046	5.59528	2.83365	7.09347	5.1763	10.1418
31	30	29			30	31			hoxc11a	1.18796	1.37408	0.437956	8.32034		5.76432	10.8549	14.7053	13.2639
31	29	29			30	31			hoxc11b	1.60514	1.17362	0.221237	0.457768		0.75902	0.376281	0.794166	1.28685
31	29	30			30	31			hoxd10a	1.23169	1.33938	0.428925	8.62946	12.3825	6.45879	15.3986	21.911	18.2505
30	30	30			30	31
30	30	30			30	31
31	30	29			30	30
32	30	30			30	30
31	30	29			30	31
31	30	29			30	30
31	31	29			30	31
33	30	30			30	31
32	30	30			31	31
31	30	29			31	31
33	29	29			30	31
31	29	29			30	31
31	29	30			30	31
31	30	30			30	31
31	30	29			30	31
32	29	29				31
30	29	29				31
30		29				30
30		29				30
30		29				31
30		29				31
31		30				31
31		29				31
30		29				31
30		30				31
30		30				31
30		31				31
		30				31
		30				31
		31
		30
		30
		30
		30
		31
		31
		31
		30
		29

## Sheet: Figure 5
Figure 5b	Relative lrif1 expression						Figure 5c	Relative lrif1 expression at 11-som
4cell	0.00160148	0.00110537	0.00266432				wt	0.831107	0.773112	1.39578
sphere	0.00884115	0.0133397	0.00281334	0.000259042			MZ lof1	0.0718202	0.198048	0.145182
shield	0.0320658	0.0313496	0.0275822	0.016343			MZ lof2	0.0582362	0.0707373	0.0767183
14som	0.0127033	0.0118168	0.0213342
24hpf	0.0172721	0.0132189	0.0208186	0.00677628
48hpf	0.00870294	0.0217699	0.0198512	0.00222137
5dpf	0.0360991	0.0241684	0.0160234
Figure 5e	Total number of vertebrae in each fish						Figure 5f	Relative expression in oocytes
wt	Z lrif1-/-	+/+ from lrif1+/-	MZ smchd1-/-	MZ smchd1-/- lrif1-/-				+/+			+/-			-/-
31	30	30	30	30			hoxa13b	1.18635	1.12995	0.683702	10.1027	6.64275	1.9313	1.49615	1.71725	3.51471
31	31	30	30	30			hoxb2a	0.899561	1.35677	0.743669	0.993892	1.81977	0.371894	3.11226	2.95266	7.18939
31	29	30	30	30			hoxb7a	0.981305	1.32532	0.693379	31.7388	25.6681	9.98125	14.2821	12.8633
31	30	30	30	30			hoxc8a	1.04527	1.12738	0.827352	6.58125	5.99757	3.67004	4.39249	6.8165	10.9188
31	28	30	30	30			hoxc10a	0.759748	1.41506	0.825196	0.921861	1.25897	0.577175	1.56603	1.1525	1.2392
30	29	30	29	30			hoxc11a	1.18796	1.37408	0.437956	1.72332	1.30239	0.228228	8.98031	6.83657	12.3237
31	30	30	30	30			hoxc11b	1.60514	1.17362	0.221237	1.44459	1.13556	0.181569	1.53521	1.78115	1.57818
31	30	29	30	29			hoxd10a	1.23169	1.33938	0.428925	12.8374	13.6452	2.7797	31.5744	46.9427
31	30	30	29	30
31	30	30	29	31
31		30	30	29
31		29	30	29
31		30	29	31
31		30	29	29
31		30	30	29
31		30	30	29
31		30	30	30
31		30	30
31		30	29
31		29	29
30		30	30
30		31	30
31		30	30
32		29	30
31		29	30
31			30
31			31
33			30
32			30
31			30
33			29
31			29
31			29
31			30
31			30
32			29
30			29
30
30
30
30
31
31
30
30
30
30

## Sheet: Figure 6
Figure 6d	Relative expression in fibroblasts
	CTRL			FSHD2			KO1			KO2
HOXB5	1.127	0.991173	0.881826	4.66285	4.92872	5.06728	0.467061	0.474981		0.203117	0.178309	0.267163
HOXB7	1.31522	1.13884	0.545942	1.9753	2.0168		0.326992	0.386937		0.305754	0.443136	0.194394
HOXC5	0.693474	1.04395	1.26258	4.56287	8.28178		0.376704	0.240608	0.130543	0.287589	0.362138	0.521658
HOXC8	0.958268	0.913635	1.1281	9.70116	12.7123	11.457	0.739703	0.749865	1.22124	0.433534	0.454812	0.746395
HOXC9	0.847799	0.873501	1.2787	3.9706	4.168		1.15699	0.988554	1.2707	0.544299	0.494728	1.02207
HOXD8	0.757375	0.859024	1.3836	3.31502	3.60255		0.874448	1.00376	0.921001	0.508823	0.530153	1.01382

## Sheet: Blots
Figure 1c							Figure 4b							Figure 6c

## Sheet: Supp Fig 1
Figure 1c	Terminal nerve length (µm)
wt	5-/- mz	13-/- mz
51.2	46.6	60.2
58.6	57.2	72.8
47.2	47.6	48.1
45	38.3	76.1
41	45.1	51.1
52.2	31.8	47.4
50.2	56.3	43.2
38.6	44.5	48.9
62.4	46.7	62.1
76.8	60.5	43.4
50.1	66.3	43.1
66.7	60.8	51.3
63.4	48.7	56.9
61.5	43.7	60.1
50.6	62.6	45.3
49.6	67.3	63.1
59.8	43.1	55.7
58.7	54.7	60.5
47.8	43.4	65.4
47.4	79.6	68.8
63.6	48.1	62.8
45.2	58.4	55
59.7	85.2	63.9
66.9	48.1	47.6
82.2	57.1	45.5
46.4	65.2	47.8
74.9	57	46.1
46.2	54.3	24.9
40.9	62.7	82.8
51.3	65.3	37.7
70.7	67	54.9
53.5	98.9	61.2
73.8	45.6	48.1
62.7	67.5	39.9
62.6	58.2	79.7
72.1	54	59.8
68.3	29.9	57.2
46.3	58.2	47.4
67.7	37	59.8
78.1	71	52.9
78.4	41.2	49.9
59.6	18.3	93.6
84.9	48	86.3
52.4	62.9	66.8
67.8	29.6	61.9
44.9	41	72.2
46	52.8
48.4	51.4
51.5	39.7
44.4	52.5
65.1	49
48.4	31.2
47.2	55.9
68.1	43.1
71.4	69.2
41.5	59.5
63.2	39.8
42.6	54.6
52.8
39.6

## Sheet: Supp Fig 3
Figure 3a	Relative expression
	hoxa3a	hoxa13b	hoxb2a	hoxb7a	hoxc8a	hoxc10a	hoxc11a	hoxc11b	hoxd10a
wt-4cell	0.991641	0.810904	0.87753	0.62177	1.36346	0.893802	0.663172	1.08098	0.651969
wt-4cell	1.00836	1.1891	1.12247	1.37823	0.636545	1.1062	1.33683	0.919016	1.34803
wt-128cell	1.93953	1.27478	1.83583	0.608005	3.32	8.39451	0.185039	1.15222	0.743884
wt-128cell	0.570131	2.14365	2.44644	0.520083	2.58258	9.84992	0.612264	1.14837	0.710324
wt-sphere	1.0281	0.624351	1.09717	0.204394	2.45829	15.2179	0.177248	1.59527	0.465985
wt-sphere	1.10456	0.484388	1.14442	0.230341	10.8375	3.29236	0.265055	2.04549	0.727176
wt-14somite	95.6471	1.02534	9.23804	11.3001	1223.13	323.155	8.65936	8.89227	74.8011
wt-14somite	184.841	1.29274	12.7267	18.3528	1688.83	496.441	10.0333	17.7548	108.51
wt-24hpf	38.7956	0.523402	4.74315	1.04916	245.384	32.6482	1.55207	3.30097	49.2872
wt-24hpf	95.0012	0.537943	5.61324	2.56869	326.623	34.2444	1.6026	3.07708	53.9692
wt-48hpf	16.9175	0.58148	2.31887	1.02548	146.603	17.2077	0.869175	3.42841	24.3661
wt-48hpf	31.114	0.751864	2.97181	1.53036	132.699	24.9964	1.3057	3.41289	23.6561
wt-5dpf	44.4808	1.04017	4.22986	2.52539	309.339	80.1629	1.93102	4.51529	53.031
wt-5dpf	92.4509	1.26068	6.76976	5.80551	331.617	112.856	4.63451	3.78212	50.7817
MZ lof1-4cell	1.65684	0.25047	6.43823	3.10456	10.4433	21.7263	1.63005	3.05175	29.4169
MZ lof1-4cell	1.70407	1.56094	8.70563	4.85117	6.0295	73.1069	5.67334	3.95705	41.2286
MZ lof1-128cell	0.792607	0.53092	6.54891	3.46318	7.17271	89.4421	3.96204	3.30363	16.3106
MZ lof1-128cell	2.20998	0.53566	8.67436	7.11032	8.27645	147.213	9.02501	4.14962	23.8925
MZ lof1-sphere	12.6434	0.444694	10.3176	2.09344	15.0793	103.041	3.90383	0.715501	7.60974
MZ lof1-sphere	11.511	0.538155	11.79	3.66123	6.45875	155.754	7.77575	0.564354	14.441
MZ lof1-14somite	127.784	1.14877	9.48122	8.6069	894.289	253.46	7.72498	19.1193	96.1586
MZ lof1-14somite	197.365	1.11476	10.9954	33.7428	1066.7	387.129	15.8596	19.4611	93.1667
MZ lof1-24hpf	75.0383	0.816553	7.61122	2.80635	354.181	69.008	2.12741	5.57187	60.6262
MZ lof1-24hpf	160.41	0.855291	9.16726	4.44492	413.028	75.2418	3.55568	6.6888	59.6697
MZ lof1-48hpf	70.5615	1.26056	6.71449	4.25906	311.957	91.1943	1.95201	6.25418	57.7832
MZ lof1-48hpf	123.096	1.22474	7.03386	7.14877	466.876	125.694	5.15135	5.37293	76.0354
MZ lof1-5dpf	73.5977	2.87877	8.54711	10.0494	526.46	141.189	5.44685	9.56437	99.2293
MZ lof1-5dpf	213.009	4.37986	10.5038	19.7633	867.906	143.791	9.38205	13.2331	111.846
Figure 3d	Relative expression in oocytes								Figure 3e	Relative expression at 11-somites
	wt			MZ lof1						wt			MZ lof1
mir196a	0.728049	1.10848	1.16347	1.28307	1.59947	1.08516			mir196a	0.930951	0.911313	1.15774	1.3946	1.45875	1.60792
mir196b	0.675689	1.15002	1.17429	1.38853	1.62746	1.21982			mir196b	0.944648	0.878742	1.17661	1.39946	1.37166	1.48707
mir196c	0.771258	1.15097	1.07777	1.32487	1.52738	1.15065			mir196c	0.933046	0.883045	1.18391	1.62328	1.57691	1.71068
mir196d	0.760413	1.27033	0.969258	1.17335	1.48133	1.20998			mir196d	0.98506	0.903765	1.11118	1.22937	1.30984	1.38404

## Sheet: Supp Fig 4
Figure 4b	Number of ribs								Figure 4c	Number of caudal vertebrae								Figure 4d	Number of supraneural vertebrae								Figure 4f	Number of myotomes at 48 hpf
wt	MZ lof1	M lof1	Z lof1	+/+ sib of Z lof1	+/+ from lof1/+	wt F2			wt	MZ lof1	M lof1	Z lof1	+/+ sib of Z lof1	+/+ from lof1/+	wt F2			wt	MZ lof1	M lof1	Z lof1	+/+ sib of Z lof1	+/+ from lof1/+	wt F2			wt	MZ lof1	MZ lof3
10	9	9	9	9	10	10			14	14	14	13	13	14	13			5	4	4	4	5	5	5			31	29	28
10	9	9	9	10	10	10			14	14	13	14	13	13	13			5	5	4	4	5	5	4			30	30	27
10	9	10	9	9	10	10			14	14	13	14	13	14	13			5	4	4	5	4	5	5			32	30	27
10	10	9	9	9	10	10			14	13	13	13	13	13	13			5	4	5	5	4	5	5			32	28	28
10	10	9	9	10	10	10			14	13	14	13	14	14	13			5	4	5	4	5	5	4			30	29	26
10	9	9	10	9	9	10			13	13	14	13	14	14	14			5	5	4	5	4	4	4			33	28	24
10	10	9	9	9	10	10			14	13	13	14	14	13	14			5	4	5	4	5	5	5			29	28	27
10	9	9	9	9	10	10			14	14	14	13	14	13	14			5	5	5	4	5	5	4			31	28	24
10	9	9	10	10	10	10			14	13	14	12	12	13	14			6	4	4	4	5	5	4			32	28	26
10	9	9	9	10	10	10			14	13	13	14	12	14	14			5	3	4	5	5	4	4			32	30	29
10	9	9	10	10	10	10			14	14	13	12	14	13	14			5	5	4	4	5	5	5			31	28	24
10	9	9	9	10	10	10			14	14	14	14	13	13	14			4	4	4	5	4	5	5			32	30	29
10	9	9	10	9	10	10			14	13	14	13	14	13	14			5	5	5	4	4	4	5			30	30	23
10	9	9	10		9	10			14	13	13	14		14	14			4	5	5	4		5	5			31	27	28
10	9	9	10		10	10			14	14	13	13		12	14			5	4	4	5		5	5			32	27	26
10	10	9	9		10	10			14	13	13	14		13				5	5	4	5		5	5			31	27	29
10	9	9	9		9				14	14	14	13		14				5	4	4	4		5	5			32	30	27
10	9	9			10				14	14	13			13				5	5	5	5		5	5			31	30	28
10	9	9			10				14	13	13			13				5	5	5			5	5			29	28	27
10	9	9			10				14	13	14			13				5	5	5			5	5			29		25
10	10	9			10				13	13	14			13				5	5	4			5	5			31		26
10	9	9			10				13	14	14			13				5	5				5	5			31		28
10	9	9			10				14	14	13			13				4					4	5			30		28
10	10	9			10				15	13	14			13									5	5			28		26
10	10	9			10				14	13	13			13									5	5			33		29
10	9	10			10				14	14	12			13									5	5			29		28
10	9	9			10				14	15	13			13									5	5			30		28
10	9	9			10				16	14	14			13									4	5			33		27
10	10	9			10				15	13	14			14									5	5			28		25
10	9	9			10				14	14	13			14									4				29		28
10	9	9			10				16	13	13			13									5				32		30
11	9	9			9				13	13	13			14									5				31		27
10	9	9			10				14	13	14			13									5				29		26
10	9	9			9				14	14	14			14									5				30		28
10	9	9			10				14	14	13			13									5				29		29
10	9	9							15	13	13																28		29
9	9	9							14	13	13																31		30
10		9							13		13																31		29
10		9							13		13																33		30
10		9							13		13																31		29
9		9							14		13																30		31
10		9							14		14																29		26
10		9							14		13																28		28
10		9							13		13																30		26
10		10							13		13																31		27
10		10							13		13																27		27
10		10							13		14																31		27
		10									13																31
		10									13																32
		10									14																28
		10									13																31
		9									14																31
		9									14																32
		9									14																31
		10									14																31
		10									14																32
		10									14																30
		10									13																31
		9									13																32
																											30
																											32
																											30
																											31
																											32
																											30
																											30
																											32
																											31
																											30
																											32
																											32
																											30
																											31
																											31
																											29
																											30
																											31
																											30
																											31
																											32
																											30

## Sheet: Supp Fig 5
Figure 5b	Percentage of abnormal or dead embryos at 2 dpf
Concentration (µM)	wt				MZ lof1
0	3.3333	12.5	3.2258	0	3.448	6.45	3.3333	0
5	0	6.66667	0	0	0	0	0	0
30	100	81.25	34.375	76.6667	66.6667	37.1429	3.22581	0
75	100	86.6667	96.875	100	96.6667	82.7586	29.4118	46.6667
